# Supplementary material for: Deep-Sea Ecosystems as an Unexpected Source of Antibiotic Resistance Genes
Source: Mar Drugs. 2024 Dec 31;23(1):17. doi: 10.3390/md23010017 (PMC11766751; doi:10.3390/md23010017)
Supplement: Supplementary file 1 [file marinedrugs-23-00017-s001.zip]

Archive with 3 entries (3 files):
- Detailed information about the ARG data Supplementary Data2.xlsx
- Detailed information about the collected data Supplementary Data1.xlsx
- Supplementary Figure.pdf
