# Supplementary material for: Deep-Sea Ecosystems as an Unexpected Source of Antibiotic Resistance Genes
Source: Mar Drugs. 2024 Dec 31;23(1):17. doi: 10.3390/md23010017 (PMC11766751; doi:10.3390/md23010017)
Supplement: Supplementary file 1 [file marinedrugs-23-00017-s001.zip › Detailed information about the ARG data Supplementary Data2.xlsx]

## Sheet: SRB
ARO Accession	ARO Term	Resistance Mechanism	Drug Classification 1	Drug Classification 2	TPM	Habitats
3002641	APH(3')-Ia	antibiotic inactivation	aminoglycoside antibiotic	Inhibition of protein synthesis	85379.6	deep-sea cold seep sediments
3000254	emrY	antibiotic efflux	tetracycline antibiotic	Inhibition of protein synthesis	345061	deep-sea cold seep sediments
3000206	emrK	antibiotic efflux	tetracycline antibiotic	Inhibition of protein synthesis	176786	deep-sea cold seep sediments
3002222	IMP-31	antibiotic inactivation	Beta-lactam	Inhibition of cell wall synthesis	15443.7	deep-sea cold seep sediments
3000499	AcrE	antibiotic efflux	Multidrug	Inhibition of cell wall synthesis	169629	deep-sea cold seep sediments
3003578	PmrF	antibiotic target alteration	peptide antibiotic	Inhibition of cell wall synthesis	170912	deep-sea cold seep sediments
3004191	APH(2'')-If	antibiotic inactivation	aminoglycoside antibiotic	Inhibition of protein synthesis	10690.4	deep-sea cold seep sediments
3004770	CIA-3	antibiotic inactivation	Beta-lactam	Inhibition of cell wall synthesis	15766.5	deep-sea cold seep sediments
3006324	ADC-150	antibiotic inactivation	Beta-lactam	Inhibition of cell wall synthesis	10331.7	deep-sea cold seep sediments
3000118	vgaB	antibiotic target protection	Multidrug	Inhibition of protein synthesis	1000000	deep-sea cold seep sediments
3002674	Clostridium butyricum catB	antibiotic inactivation	phenicol antibiotic	Inhibition of protein synthesis	36243.8	deep-sea cold seep sediments
3000491	acrD	antibiotic efflux	aminoglycoside antibiotic	Inhibition of protein synthesis	114003	deep-sea cold seep sediments
3002644	APH(3')-IIa	antibiotic inactivation	aminoglycoside antibiotic	Inhibition of protein synthesis	669412	deep-sea cold seep sediments
3003714	PEDO-2	antibiotic inactivation	Beta-lactam	Inhibition of cell wall synthesis	31411.3	deep-sea cold seep sediments
3000804	MexF	antibiotic efflux	Multidrug	Inhibition of RNA and DNA synthesis	116749	deep-sea cold seep sediments
3001460	OXA-155	antibiotic inactivation	Beta-lactam	Inhibition of cell wall synthesis	32180.1	deep-sea cold seep sediments
3000815	mgrA	antibiotic efflux	Multidrug	Inhibition of cell wall , protein, RNA, and DNA synthesis	6027.1	deep-sea cold seep sediments
3002830	vgaALC	antibiotic target protection	Multidrug	Inhibition of protein synthesis	10649.2	deep-sea cold seep sediments
3002910	vanL	antibiotic target alteration	glycopeptide antibiotic	Inhibition of cell wall synthesis	7126.64	deep-sea cold seep sediments
3002829	vgaA	antibiotic target protection	Multidrug	Inhibition of protein synthesis	5324.62	deep-sea cold seep sediments
3003106	Erm(42)	antibiotic target alteration	MLS	Inhibition of protein synthesis	9223.91	deep-sea cold seep sediments
3000860	rmtB	antibiotic target alteration	aminoglycoside antibiotic	Inhibition of protein synthesis	7696.77	deep-sea cold seep sediments
3001543	OXA-356	antibiotic inactivation	Beta-lactam	Inhibition of cell wall synthesis	8460.34	deep-sea cold seep sediments
3003111	lsaB	antibiotic target protection	Multidrug	Inhibition of protein synthesis	35134.3	deep-sea cold seep sediments
3000616	mel	antibiotic target protection	MLS	Inhibition of protein synthesis	4133.45	deep-sea cold seep sediments
3000595	ErmT	antibiotic target alteration	MLS	Inhibition of protein synthesis	4988.65	deep-sea cold seep sediments
3002684	catII	antibiotic inactivation	phenicol antibiotic	Inhibition of protein synthesis	6536.15	deep-sea cold seep sediments
3000491	acrD	antibiotic efflux	aminoglycoside antibiotic	Inhibition of protein synthesis	31703.4	deep-sea cold seep sediments
3000848	DIM-1	antibiotic inactivation	Beta-lactam	Inhibition of cell wall synthesis	15393.5	deep-sea cold seep sediments
3000118	vgaB	antibiotic target protection	Multidrug	Inhibition of protein synthesis	5630.05	deep-sea cold seep sediments
3003549	mdtO	antibiotic efflux	Multidrug	Inhibition of protein synthesis	167130	deep-sea cold seep sediments
3002644	APH(3')-IIa	antibiotic inactivation	aminoglycoside antibiotic	Inhibition of protein synthesis	99823.9	deep-sea cold seep sediments
3003714	PEDO-2	antibiotic inactivation	Beta-lactam	Inhibition of cell wall synthesis	29117.4	deep-sea cold seep sediments
3003717	ESP-1	antibiotic inactivation	Beta-lactam	Inhibition of cell wall synthesis	5925.29	deep-sea cold seep sediments
3003728	vanR gene in vanI cluster	antibiotic target alteration	glycopeptide antibiotic	Inhibition of cell wall synthesis	11860.8	deep-sea cold seep sediments
3003989	AAC(6')-34	antibiotic inactivation	aminoglycoside antibiotic	Inhibition of protein synthesis	6047.46	deep-sea cold seep sediments
3004090	ANT(3'')-IIb	antibiotic inactivation	aminoglycoside antibiotic	Inhibition of protein synthesis	5375.52	deep-sea cold seep sediments
3004751	BES-1	antibiotic inactivation	Beta-lactam	Inhibition of cell wall synthesis	8949.02	deep-sea cold seep sediments
3004768	CIA-1	antibiotic inactivation	Beta-lactam	Inhibition of cell wall synthesis	20881.1	deep-sea cold seep sediments
3001460	OXA-155	antibiotic inactivation	Beta-lactam	Inhibition of cell wall synthesis	23864.1	deep-sea cold seep sediments
3003620	OXA-464	antibiotic inactivation	Beta-lactam	Inhibition of cell wall synthesis	7757.86	deep-sea cold seep sediments
3003626	OXA-470	antibiotic inactivation	Beta-lactam	Inhibition of cell wall synthesis	8246.54	deep-sea cold seep sediments
3004775	CME-1	antibiotic inactivation	Beta-lactam	Inhibition of cell wall synthesis	12054.2	deep-sea cold seep sediments
3004571	PNGM-1	antibiotic inactivation	Beta-lactam	Inhibition of cell wall synthesis	252161	deep-sea cold seep sediments
3005032	FRI-9	antibiotic inactivation	Beta-lactam	Inhibition of cell wall synthesis	9010.11	deep-sea cold seep sediments
3005036	BLMT	antibiotic inactivation	glycopeptide antibiotic	Inhibition of cell wall synthesis	43961.2	deep-sea cold seep sediments
3005087	msrF	antibiotic target protection	MLS	Inhibition of protein synthesis	4958.11	deep-sea cold seep sediments
3006155	CME-2	antibiotic inactivation	Beta-lactam	Inhibition of cell wall synthesis	6067.83	deep-sea cold seep sediments
3001862	IMI-5	antibiotic inactivation	Beta-lactam	Inhibition of cell wall synthesis	11932	deep-sea cold seep sediments
3006955	MYX-1	antibiotic inactivation	Beta-lactam	Inhibition of cell wall synthesis	5334.8	deep-sea cold seep sediments
3005844	OXA-623	antibiotic inactivation	Beta-lactam	Inhibition of cell wall synthesis	7605.14	deep-sea cold seep sediments
3000237	TolC	antibiotic efflux	Multidrug	Inhibition of cell wall , protein, RNA, and DNA synthesis	60596.8	deep-sea cold seep sediments
3007109	nimG	antibiotic inactivation	nitroimidazole antibiotic	Inhibition of RNA and DNA synthesis	11759	deep-sea cold seep sediments
3007492	tet(62)	antibiotic efflux	tetracycline antibiotic	Inhibition of protein synthesis	4143.63	deep-sea cold seep sediments
3007470	IND-17	antibiotic inactivation	Beta-lactam	Inhibition of cell wall synthesis	4947.92	deep-sea cold seep sediments
3003745	mef(C)	antibiotic efflux	Multidrug	Inhibition of protein synthesis	12461.4	deep-sea cold seep sediments
3000616	mel	antibiotic target protection	MLS	Inhibition of protein synthesis	47566	deep-sea cold seep sediments
3004571	PNGM-1	antibiotic inactivation	Beta-lactam	Inhibition of cell wall synthesis	884131	deep-sea cold seep sediments
3005046	MecC-type methicillin resistance repressor MecI	antibiotic target replacement	Beta-lactam	Inhibition of cell wall synthesis	43934.2	deep-sea cold seep sediments
3004613	tet(47)	antibiotic inactivation	tetracycline antibiotic	Inhibition of protein synthesis	24368.8	deep-sea cold seep sediments
3002835	lnuA	antibiotic inactivation	MLS	Inhibition of protein synthesis	42.6894	deep-sea cold seep sediments
3001808	OXA-60	antibiotic inactivation	Beta-lactam	Inhibition of cell wall synthesis	1326.01	deep-sea cold seep sediments
3002695	cmlA5	antibiotic efflux	phenicol antibiotic	Inhibition of protein synthesis	498.043	deep-sea cold seep sediments
3004605	ermZ	antibiotic target alteration	MLS	Inhibition of protein synthesis	37.2874	deep-sea cold seep sediments
3000592	ErmN	antibiotic target alteration	MLS	Inhibition of protein synthesis	38.4732	deep-sea cold seep sediments
3003206	lsaE	antibiotic target protection	Multidrug	Inhibition of protein synthesis	8837.3	deep-sea cold seep sediments
3001384	TEM-207	antibiotic inactivation	Beta-lactam	Inhibition of cell wall synthesis	321.422	deep-sea cold seep sediments
3000805	OprN	antibiotic efflux	Multidrug	Inhibition of RNA and DNA synthesis	1308.75	deep-sea cold seep sediments
3002627	aadK	antibiotic inactivation	aminoglycoside antibiotic	Inhibition of protein synthesis	337.958	deep-sea cold seep sediments
3000368	vanC	antibiotic target alteration	glycopeptide antibiotic	Inhibition of cell wall synthesis	45.3246	deep-sea cold seep sediments
3000377	MexA	antibiotic efflux	Multidrug	Inhibition of cell wall , protein, RNA, and DNA synthesis	3617.53	deep-sea cold seep sediments
3001329	mdtG	antibiotic efflux	phosphonic acid antibiotic	Inhibition of cell wall synthesis	80.8332	deep-sea cold seep sediments
3001028	TEM-162	antibiotic inactivation	Beta-lactam	Inhibition of cell wall synthesis	1323.5	deep-sea cold seep sediments
3002651	APH(3')-Vc	antibiotic inactivation	aminoglycoside antibiotic	Inhibition of protein synthesis	52.3736	deep-sea cold seep sediments
3001777	OXA-347	antibiotic inactivation	Beta-lactam	Inhibition of cell wall synthesis	90.5833	deep-sea cold seep sediments
3003106	Erm(42)	antibiotic target alteration	MLS	Inhibition of protein synthesis	79.5815	deep-sea cold seep sediments
3002661	APH(7'')-Ia	antibiotic inactivation	aminoglycoside antibiotic	Inhibition of protein synthesis	43.8752	deep-sea cold seep sediments
3002557	AAC(6')-Ij	antibiotic inactivation	aminoglycoside antibiotic	Inhibition of protein synthesis	38.7367	deep-sea cold seep sediments
3000621	PC1 beta-lactamase (blaZ)	antibiotic inactivation	Beta-lactam	Inhibition of cell wall synthesis	92.889	deep-sea cold seep sediments
3002573	AAC(6')-Iae	antibiotic inactivation	aminoglycoside antibiotic	Inhibition of protein synthesis	72.7301	deep-sea cold seep sediments
3002529	AAC(3)-Id	antibiotic inactivation	aminoglycoside antibiotic	Inhibition of protein synthesis	41.8989	deep-sea cold seep sediments
3003035	mfpA	antibiotic target protection	fluoroquinolone antibiotic	Inhibition of RNA and DNA synthesis	327.286	deep-sea cold seep sediments
3001037	TEM-171	antibiotic inactivation	Beta-lactam	Inhibition of cell wall synthesis	1323.5	deep-sea cold seep sediments
3002836	lnuB	antibiotic inactivation	MLS	Inhibition of protein synthesis	1641.96	deep-sea cold seep sediments
3000802	OprJ	antibiotic efflux	Multidrug	Inhibition of cell wall , protein, RNA, and DNA synthesis	31.6218	deep-sea cold seep sediments
3000793	mdtB	antibiotic efflux	aminocoumarin antibiotic	Inhibition of RNA and DNA synthesis	685.798	deep-sea cold seep sediments
3003056	smeE	antibiotic efflux	Multidrug	Inhibition of protein synthesis	24620.2	deep-sea cold seep sediments
3000605	Erm(36)	antibiotic target alteration	MLS	Inhibition of protein synthesis	74.3112	deep-sea cold seep sediments
3002669	APH(2'')-Ig	antibiotic inactivation	aminoglycoside antibiotic	Inhibition of protein synthesis	40.4495	deep-sea cold seep sediments
3002534	AAC(3)-IIb	antibiotic inactivation	aminoglycoside antibiotic	Inhibition of protein synthesis	71.149	deep-sea cold seep sediments
3000124	mecI	antibiotic target replacement	Beta-lactam	Inhibition of cell wall synthesis	40.8448	deep-sea cold seep sediments
3000412	sul2	antibiotic target replacement	sulfonamide antibiotic	Affects folate metabolism	197.109	deep-sea cold seep sediments
3002377	VEB-8	antibiotic inactivation	Beta-lactam	Inhibition of cell wall synthesis	39.5272	deep-sea cold seep sediments
3002892	otr(B)	antibiotic efflux	tetracycline antibiotic	Inhibition of protein synthesis	37.1556	deep-sea cold seep sediments
3000444	rphA	antibiotic inactivation	rifamycin antibiotic	Inhibition of RNA and DNA synthesis	342.306	deep-sea cold seep sediments
3000174	tet(G)	antibiotic efflux	tetracycline antibiotic	Inhibition of protein synthesis	6249.52	deep-sea cold seep sediments
3000841	CGB-1	antibiotic inactivation	Beta-lactam	Inhibition of cell wall synthesis	32.0171	deep-sea cold seep sediments
3002593	AAC(6')-Ib-SK	antibiotic inactivation	aminoglycoside antibiotic	Inhibition of protein synthesis	151.587	deep-sea cold seep sediments
3002699	cmlB1	antibiotic efflux	phenicol antibiotic	Inhibition of protein synthesis	1556.85	deep-sea cold seep sediments
3000410	sul1	antibiotic target replacement	sulfonamide antibiotic	Affects folate metabolism	5349.35	deep-sea cold seep sediments
3000803	MexE	antibiotic efflux	Multidrug	Inhibition of RNA and DNA synthesis	14845.4	deep-sea cold seep sediments
3001013	TEM-146	antibiotic inactivation	Beta-lactam	Inhibition of cell wall synthesis	529.402	deep-sea cold seep sediments
3000598	Erm(31)	antibiotic target alteration	MLS	Inhibition of protein synthesis	85.1153	deep-sea cold seep sediments
3003111	lsaB	antibiotic target protection	Multidrug	Inhibition of protein synthesis	32.4782	deep-sea cold seep sediments
3002522	novA	antibiotic efflux	aminocoumarin antibiotic	Inhibition of RNA and DNA synthesis	324.65	deep-sea cold seep sediments
3003010	ceoB	antibiotic efflux	Multidrug	Inhibition of protein synthesis	7246.4	deep-sea cold seep sediments
3002567	AAC(6')-Iw	antibiotic inactivation	aminoglycoside antibiotic	Inhibition of protein synthesis	77.4734	deep-sea cold seep sediments
3000245	RbpA	antibiotic target protection	rifamycin antibiotic	Inhibition of RNA and DNA synthesis	659.117	deep-sea cold seep sediments
3000375	ErmB	antibiotic target alteration	MLS	Inhibition of protein synthesis	1968.46	deep-sea cold seep sediments
3002482	LRA-1	antibiotic inactivation	Beta-lactam	Inhibition of cell wall synthesis	39.0002	deep-sea cold seep sediments
3000801	MexD	antibiotic efflux	Multidrug	Inhibition of cell wall , protein, RNA, and DNA synthesis	1650.66	deep-sea cold seep sediments
3002985	arnA	antibiotic target alteration	peptide antibiotic	Inhibition of cell wall synthesis	349.421	deep-sea cold seep sediments
3002559	AAC(6')-Ip	antibiotic inactivation	aminoglycoside antibiotic	Inhibition of protein synthesis	126.092	deep-sea cold seep sediments
3002621	aadA24	antibiotic inactivation	aminoglycoside antibiotic	Inhibition of protein synthesis	1044.84	deep-sea cold seep sediments
3002260	IND-4	antibiotic inactivation	Beta-lactam	Inhibition of cell wall synthesis	48.0256	deep-sea cold seep sediments
3003033	mexY	antibiotic efflux	Multidrug	Inhibition of cell wall , protein, RNA, and DNA synthesis	1655.4	deep-sea cold seep sediments
3000848	DIM-1	antibiotic inactivation	Beta-lactam	Inhibition of cell wall synthesis	66.4058	deep-sea cold seep sediments
3002631	spd	antibiotic inactivation	aminoglycoside antibiotic	Inhibition of protein synthesis	33.9934	deep-sea cold seep sediments
3000378	MexB	antibiotic efflux	Multidrug	Inhibition of cell wall , protein, RNA, and DNA synthesis	94357.9	deep-sea cold seep sediments
3000165	tet(A)	antibiotic efflux	tetracycline antibiotic	Inhibition of protein synthesis	55.9969	deep-sea cold seep sediments
3003052	smeB	antibiotic efflux	Multidrug	Inhibition of cell wall synthesis	5464.64	deep-sea cold seep sediments
3002606	aadA6	antibiotic inactivation	aminoglycoside antibiotic	Inhibition of protein synthesis	185.778	deep-sea cold seep sediments
3002578	AAC(6')-Ib7	antibiotic inactivation	aminoglycoside antibiotic	Inhibition of protein synthesis	1294.52	deep-sea cold seep sediments
3000463	gimA	antibiotic inactivation	MLS	Inhibition of protein synthesis	82.6119	deep-sea cold seep sediments
3000481	tet(35)	antibiotic efflux	tetracycline antibiotic	Inhibition of protein synthesis	1633.13	deep-sea cold seep sediments
3003681	TriC	antibiotic efflux	disinfecting agents and antiseptics	Inhibition of cell wall , protein, RNA, and DNA synthesis	334.664	deep-sea cold seep sediments
3003682	OpmH	antibiotic efflux	disinfecting agents and antiseptics	Inhibition of cell wall , protein, RNA, and DNA synthesis	33601.2	deep-sea cold seep sediments
3003698	mexP	antibiotic efflux	Multidrug	Inhibition of cell wall , protein, RNA, and DNA synthesis	25.4292	deep-sea cold seep sediments
3003699	mexQ	antibiotic efflux	Multidrug	Inhibition of cell wall , protein, RNA, and DNA synthesis	347.181	deep-sea cold seep sediments
3003692	MexJ	antibiotic efflux	Multidrug	Inhibition of protein synthesis	48.4867	deep-sea cold seep sediments
3003693	MexK	antibiotic efflux	Multidrug	Inhibition of protein synthesis	104902	deep-sea cold seep sediments
3003031	MexW	antibiotic efflux	Multidrug	Inhibition of protein synthesis	132650	deep-sea cold seep sediments
3002914	vanJ	antibiotic target alteration	glycopeptide antibiotic	Inhibition of cell wall synthesis	327.088	deep-sea cold seep sediments
3003835	cdeA	antibiotic efflux	Multidrug	Inhibition of RNA and DNA synthesis	58.2368	deep-sea cold seep sediments
3003923	oqxB	antibiotic efflux	Multidrug	Inhibition of protein synthesis	1661.73	deep-sea cold seep sediments
3003955	efpA	antibiotic efflux	Multidrug	Inhibition of RNA and DNA synthesis	1644.14	deep-sea cold seep sediments
3004663	FusF	antibiotic target protection	fusidane antibiotic	Inhibition of protein synthesis	42.4918	deep-sea cold seep sediments
3003600	OXA-444	antibiotic inactivation	Beta-lactam	Inhibition of cell wall synthesis	663.004	deep-sea cold seep sediments
3004871	NDM-28	antibiotic inactivation	Beta-lactam	Inhibition of cell wall synthesis	89.2657	deep-sea cold seep sediments
3004054	Pseudomonas aeruginosa CpxR	antibiotic efflux	Multidrug	Inhibition of cell wall , protein, RNA, and DNA synthesis	18729.9	deep-sea cold seep sediments
3002705	floR	antibiotic efflux	phenicol antibiotic	Inhibition of protein synthesis	2641.41	deep-sea cold seep sediments
3004072	OpmB	antibiotic efflux	Multidrug	Inhibition of cell wall , protein, RNA, and DNA synthesis	657.47	deep-sea cold seep sediments
3000804	MexF	antibiotic efflux	Multidrug	Inhibition of RNA and DNA synthesis	236349	deep-sea cold seep sediments
3004074	MuxB	antibiotic efflux	Multidrug	Inhibition of cell wall , protein, RNA, and DNA synthesis	30674.7	deep-sea cold seep sediments
3004075	MuxC	antibiotic efflux	Multidrug	Inhibition of cell wall , protein, RNA, and DNA synthesis	8266.27	deep-sea cold seep sediments
3004077	PmpM	antibiotic efflux	Multidrug	Inhibition of protein synthesis	314.9	deep-sea cold seep sediments
3004089	ANT(3'')-IIa	antibiotic inactivation	aminoglycoside antibiotic	Inhibition of protein synthesis	3948.77	deep-sea cold seep sediments
3004144	AxyY	antibiotic efflux	Multidrug	Inhibition of cell wall , protein, RNA, and DNA synthesis	3652.19	deep-sea cold seep sediments
3004189	Bla2	antibiotic inactivation	Beta-lactam	Inhibition of cell wall synthesis	84.6542	deep-sea cold seep sediments
3000501	rpoB2	antibiotic target alteration; antibiotic target replacement	rifamycin antibiotic	Inhibition of RNA and DNA synthesis	79375.1	deep-sea cold seep sediments
3003874	ADC-43	antibiotic inactivation	Beta-lactam	Inhibition of cell wall synthesis	50.5949	deep-sea cold seep sediments
3004766	CGA-1	antibiotic inactivation	Beta-lactam	Inhibition of cell wall synthesis	38.6049	deep-sea cold seep sediments
3004539	mphH	antibiotic inactivation	MLS	Inhibition of protein synthesis	39.3955	deep-sea cold seep sediments
3003626	OXA-470	antibiotic inactivation	Beta-lactam	Inhibition of cell wall synthesis	35.5745	deep-sea cold seep sediments
3004542	mphN	antibiotic inactivation	MLS	Inhibition of protein synthesis	14537.5	deep-sea cold seep sediments
3004571	PNGM-1	antibiotic inactivation	Beta-lactam	Inhibition of cell wall synthesis	17999.5	deep-sea cold seep sediments
3004588	Klebsiella pneumoniae KpnG	antibiotic efflux	Multidrug	Inhibition of cell wall , protein, RNA, and DNA synthesis	51.5172	deep-sea cold seep sediments
3005006	tet(57)	antibiotic efflux	tetracycline antibiotic	Inhibition of protein synthesis	78.8568	deep-sea cold seep sediments
3005010	qacEdelta1	antibiotic efflux	disinfecting agents and antiseptics	Inhibition of cell wall , protein, RNA, and DNA synthesis	267.468	deep-sea cold seep sediments
3005015	VMB-1	antibiotic inactivation	Beta-lactam	Inhibition of cell wall synthesis	65.3517	deep-sea cold seep sediments
3005040	YajC	antibiotic efflux	Multidrug	Inhibition of cell wall , protein, RNA, and DNA synthesis	16414.7	deep-sea cold seep sediments
3005043	cmlA9	antibiotic efflux	phenicol antibiotic	Inhibition of protein synthesis	6109.92	deep-sea cold seep sediments
3005046	MecC-type methicillin resistance repressor MecI	antibiotic target replacement	Beta-lactam	Inhibition of cell wall synthesis	123.523	deep-sea cold seep sediments
3005087	msrF	antibiotic target protection	MLS	Inhibition of protein synthesis	32.0829	deep-sea cold seep sediments
3005089	mef(D)	antibiotic efflux	MLS	Inhibition of protein synthesis	316.218	deep-sea cold seep sediments
3005093	OXA-899	antibiotic inactivation	Beta-lactam	Inhibition of cell wall synthesis	327.286	deep-sea cold seep sediments
3005094	OXA-898	antibiotic inactivation	Beta-lactam	Inhibition of cell wall synthesis	1648.55	deep-sea cold seep sediments
3005099	23S rRNA (adenine(2058)-N(6))-methyltransferase Erm(A)	antibiotic target alteration	MLS	Inhibition of protein synthesis	48.2232	deep-sea cold seep sediments
3005150	PAC-1	antibiotic inactivation	Beta-lactam	Inhibition of cell wall synthesis	25.1657	deep-sea cold seep sediments
3005260	TEM-229	antibiotic inactivation	Beta-lactam	Inhibition of cell wall synthesis	1323.5	deep-sea cold seep sediments
3005324	OXA-570	antibiotic inactivation	Beta-lactam	Inhibition of cell wall synthesis	663.004	deep-sea cold seep sediments
3006440	ADC-83	antibiotic inactivation	Beta-lactam	Inhibition of cell wall synthesis	50.5949	deep-sea cold seep sediments
3006905	CDD-2	antibiotic inactivation	Beta-lactam	Inhibition of cell wall synthesis	122.139	deep-sea cold seep sediments
3006864	CRD3-1	antibiotic inactivation	Beta-lactam	Inhibition of cell wall synthesis	40.0543	deep-sea cold seep sediments
3006871	CSP-1	antibiotic inactivation	Beta-lactam	Inhibition of cell wall synthesis	40.3178	deep-sea cold seep sediments
3006884	EFM-1	antibiotic inactivation	Beta-lactam	Inhibition of cell wall synthesis	658.721	deep-sea cold seep sediments
3005826	OXA-605	antibiotic inactivation	Beta-lactam	Inhibition of cell wall synthesis	35.4428	deep-sea cold seep sediments
3006714	PDC-344	antibiotic inactivation	Beta-lactam	Inhibition of cell wall synthesis	52.4395	deep-sea cold seep sediments
3006139	TEM-98	antibiotic inactivation	Beta-lactam	Inhibition of cell wall synthesis	1323.5	deep-sea cold seep sediments
3007015	qacG	antibiotic efflux	disinfecting agents and antiseptics	Inhibition of cell wall , protein, RNA, and DNA synthesis	49.8043	deep-sea cold seep sediments
3000808	MexI	antibiotic efflux	Multidrug	Inhibition of protein synthesis	1289.25	deep-sea cold seep sediments
3002963	vanZ gene in vanF cluster	antibiotic target alteration	glycopeptide antibiotic	Inhibition of cell wall synthesis	40.9107	deep-sea cold seep sediments
3003730	Bifidobacterium bifidum ileS conferring resistance to mupirocin	antibiotic target alteration	mupirocin-like antibiotic	Inhibition of RNA and DNA synthesis	364.968	deep-sea cold seep sediments
3003894	Rm3	antibiotic inactivation	Beta-lactam	Inhibition of cell wall synthesis	39.9225	deep-sea cold seep sediments
3003971	Erm(44)v	antibiotic target alteration	MLS	Inhibition of protein synthesis	32.1488	deep-sea cold seep sediments
3004480	Bifidobacterium adolescentis rpoB mutants conferring resistance to rifampicin	antibiotic target alteration; antibiotic target replacement	rifamycin antibiotic	Inhibition of RNA and DNA synthesis	75930.3	deep-sea cold seep sediments
3002941	vanS gene in vanO cluster	antibiotic target alteration	glycopeptide antibiotic	Inhibition of cell wall synthesis	319.117	deep-sea cold seep sediments
3007182	blaC	antibiotic inactivation	Beta-lactam	Inhibition of cell wall synthesis	324.65	deep-sea cold seep sediments
3007209	Streptomyces venezuelae rox	antibiotic inactivation	rifamycin antibiotic	Inhibition of RNA and DNA synthesis	848.452	deep-sea cold seep sediments
3007208	HelR	antibiotic target protection	rifamycin antibiotic	Inhibition of RNA and DNA synthesis	1333.65	deep-sea cold seep sediments
3007493	tet(63)	antibiotic efflux	tetracycline antibiotic	Inhibition of protein synthesis	60.6084	deep-sea cold seep sediments
3007470	IND-17	antibiotic inactivation	Beta-lactam	Inhibition of cell wall synthesis	48.0256	deep-sea cold seep sediments
3003745	mef(C)	antibiotic efflux	Multidrug	Inhibition of protein synthesis	80.6356	deep-sea cold seep sediments
3007044	mef(F)	antibiotic efflux	MLS	Inhibition of protein synthesis	262.197	deep-sea cold seep sediments
3007650	CDA-1	antibiotic inactivation	Beta-lactam	Inhibition of cell wall synthesis	50.4631	deep-sea cold seep sediments
3007659	putative nickel/cobalt transporter	antibiotic efflux	Multidrug	Inhibition of RNA and DNA synthesis	319.446	deep-sea cold seep sediments
3002999	CblA-1	antibiotic inactivation	Beta-lactam	Inhibition of cell wall synthesis	1434.59	deep-sea cold seep sediments
3002835	lnuA	antibiotic inactivation	MLS	Inhibition of protein synthesis	107.932	deep-sea cold seep sediments
3001808	OXA-60	antibiotic inactivation	Beta-lactam	Inhibition of cell wall synthesis	815.484	deep-sea cold seep sediments
3002883	rgt1438	antibiotic inactivation	rifamycin antibiotic	Inhibition of RNA and DNA synthesis	68.6233	deep-sea cold seep sediments
3001300	myrA	antibiotic target alteration	MLS	Inhibition of protein synthesis	838.137	deep-sea cold seep sediments
3003196	tet(45)	antibiotic efflux	tetracycline antibiotic	Inhibition of protein synthesis	76.4516	deep-sea cold seep sediments
3003060	tsnR	antibiotic target alteration	peptide antibiotic	Inhibition of cell wall synthesis	180.552	deep-sea cold seep sediments
3000839	arlS	antibiotic efflux	Multidrug	Inhibition of RNA and DNA synthesis	301.143	deep-sea cold seep sediments
3001407	OXA-12	antibiotic inactivation	Beta-lactam	Inhibition of cell wall synthesis	88.2775	deep-sea cold seep sediments
3002654	APH(3')-VIIa	antibiotic inactivation	aminoglycoside antibiotic	Inhibition of protein synthesis	250.841	deep-sea cold seep sediments
3003553	CepS	antibiotic inactivation	Beta-lactam	Inhibition of cell wall synthesis	191.379	deep-sea cold seep sediments
3003069	vanXY gene in vanG cluster	antibiotic target alteration	glycopeptide antibiotic	Inhibition of cell wall synthesis	127.419	deep-sea cold seep sediments
3002910	vanL	antibiotic target alteration	glycopeptide antibiotic	Inhibition of cell wall synthesis	291.482	deep-sea cold seep sediments
3001305	ErmU	antibiotic target alteration	MLS	Inhibition of protein synthesis	92.9412	deep-sea cold seep sediments
3002454	LEN-1	antibiotic inactivation	Beta-lactam	Inhibition of cell wall synthesis	93.2743	deep-sea cold seep sediments
3000809	OpmD	antibiotic efflux	Multidrug	Inhibition of protein synthesis	81.2819	deep-sea cold seep sediments
3000180	tetA(P)	antibiotic efflux	tetracycline antibiotic	Inhibition of protein synthesis	1753.06	deep-sea cold seep sediments
3003576	eptA	antibiotic target alteration	peptide antibiotic	Inhibition of cell wall synthesis	1642.96	deep-sea cold seep sediments
3002674	Clostridium butyricum catB	antibiotic inactivation	phenicol antibiotic	Inhibition of protein synthesis	146.574	deep-sea cold seep sediments
3001028	TEM-162	antibiotic inactivation	Beta-lactam	Inhibition of cell wall synthesis	1529.7	deep-sea cold seep sediments
3001025	TEM-159	antibiotic inactivation	Beta-lactam	Inhibition of cell wall synthesis	7648.5	deep-sea cold seep sediments
3003441	cfrA	antibiotic target alteration	Multidrug	Inhibition of protein synthesis	116.593	deep-sea cold seep sediments
3000621	PC1 beta-lactamase (blaZ)	antibiotic inactivation	Beta-lactam	Inhibition of cell wall synthesis	93.9406	deep-sea cold seep sediments
3003035	mfpA	antibiotic target protection	fluoroquinolone antibiotic	Inhibition of RNA and DNA synthesis	827.477	deep-sea cold seep sediments
3001037	TEM-171	antibiotic inactivation	Beta-lactam	Inhibition of cell wall synthesis	13719.5	deep-sea cold seep sediments
3002845	vatH	antibiotic inactivation	MLS	Inhibition of protein synthesis	216.863	deep-sea cold seep sediments
3002031	CMY-20	antibiotic inactivation	Beta-lactam	Inhibition of cell wall synthesis	126.92	deep-sea cold seep sediments
3004603	tet(56)	antibiotic inactivation	tetracycline antibiotic	Inhibition of protein synthesis	3312.9	deep-sea cold seep sediments
3000250	ErmC	antibiotic target alteration	MLS	Inhibition of protein synthesis	163.23	deep-sea cold seep sediments
3002266	IND-10	antibiotic inactivation	Beta-lactam	Inhibition of cell wall synthesis	559.646	deep-sea cold seep sediments
3000605	Erm(36)	antibiotic target alteration	MLS	Inhibition of protein synthesis	93.9406	deep-sea cold seep sediments
3002626	ANT(6)-Ia	antibiotic inactivation	aminoglycoside antibiotic	Inhibition of protein synthesis	2830.21	deep-sea cold seep sediments
3000412	sul2	antibiotic target replacement	sulfonamide antibiotic	Affects folate metabolism	362.437	deep-sea cold seep sediments
3002496	OXA-418	antibiotic inactivation	Beta-lactam	Inhibition of cell wall synthesis	415.237	deep-sea cold seep sediments
3002563	AAC(6')-Isa	antibiotic inactivation	aminoglycoside antibiotic	Inhibition of protein synthesis	289.484	deep-sea cold seep sediments
3000444	rphA	antibiotic inactivation	rifamycin antibiotic	Inhibition of RNA and DNA synthesis	13270.3	deep-sea cold seep sediments
3002832	vgaD	antibiotic target protection	Multidrug	Inhibition of protein synthesis	87.6113	deep-sea cold seep sediments
3002540	AAC(3)-VIa	antibiotic inactivation	aminoglycoside antibiotic	Inhibition of protein synthesis	99.9368	deep-sea cold seep sediments
3002629	ANT(6)-Ib	antibiotic inactivation	aminoglycoside antibiotic	Inhibition of protein synthesis	95.2731	deep-sea cold seep sediments
3000803	MexE	antibiotic efflux	Multidrug	Inhibition of RNA and DNA synthesis	69.1229	deep-sea cold seep sediments
3000177	tet(J)	antibiotic efflux	tetracycline antibiotic	Inhibition of protein synthesis	132.916	deep-sea cold seep sediments
3000181	tet(V)	antibiotic efflux	tetracycline antibiotic	Inhibition of protein synthesis	839.469	deep-sea cold seep sediments
3003111	lsaB	antibiotic target protection	Multidrug	Inhibition of protein synthesis	574.803	deep-sea cold seep sediments
3002615	aadA15	antibiotic inactivation	aminoglycoside antibiotic	Inhibition of protein synthesis	835.472	deep-sea cold seep sediments
3002522	novA	antibiotic efflux	aminocoumarin antibiotic	Inhibition of RNA and DNA synthesis	6669.12	deep-sea cold seep sediments
3000616	mel	antibiotic target protection	MLS	Inhibition of protein synthesis	67.6239	deep-sea cold seep sediments
3000316	mphA	antibiotic inactivation	MLS	Inhibition of protein synthesis	100.603	deep-sea cold seep sediments
3002525	AAC(2')-Ic	antibiotic inactivation	aminoglycoside antibiotic	Inhibition of protein synthesis	333.456	deep-sea cold seep sediments
3003010	ceoB	antibiotic efflux	Multidrug	Inhibition of protein synthesis	4965.53	deep-sea cold seep sediments
3000191	tet(Q)	antibiotic target protection	tetracycline antibiotic	Inhibition of protein synthesis	2959.13	deep-sea cold seep sediments
3000196	tet(32)	antibiotic target protection	tetracycline antibiotic	Inhibition of protein synthesis	4903.57	deep-sea cold seep sediments
3000245	RbpA	antibiotic target protection	rifamycin antibiotic	Inhibition of RNA and DNA synthesis	10075.3	deep-sea cold seep sediments
3002265	IND-9	antibiotic inactivation	Beta-lactam	Inhibition of cell wall synthesis	319.798	deep-sea cold seep sediments
3002689	Plasmid-encoded cat (pp-cat)	antibiotic inactivation	phenicol antibiotic	Inhibition of protein synthesis	659.583	deep-sea cold seep sediments
3002544	AAC(3)-Xa	antibiotic inactivation	aminoglycoside antibiotic	Inhibition of protein synthesis	94.94	deep-sea cold seep sediments
3002472	LEN-4	antibiotic inactivation	Beta-lactam	Inhibition of cell wall synthesis	91.2756	deep-sea cold seep sediments
3000391	norA	antibiotic efflux	Multidrug	Inhibition of RNA and DNA synthesis	193.877	deep-sea cold seep sediments
3002482	LRA-1	antibiotic inactivation	Beta-lactam	Inhibition of cell wall synthesis	98.6043	deep-sea cold seep sediments
3002897	SAT-4	antibiotic inactivation	nucleoside antibiotic	Inhibition of protein synthesis	1658.12	deep-sea cold seep sediments
3003194	GIM-2	antibiotic inactivation	Beta-lactam	Inhibition of cell wall synthesis	167.228	deep-sea cold seep sediments
3000843	MUS-1	antibiotic inactivation	Beta-lactam	Inhibition of cell wall synthesis	370.266	deep-sea cold seep sediments
3003039	OprA	antibiotic efflux	Multidrug	Inhibition of cell wall , protein, RNA, and DNA synthesis	77.9507	deep-sea cold seep sediments
3002935	vanS gene in vanE cluster	antibiotic target alteration	glycopeptide antibiotic	Inhibition of cell wall synthesis	119.258	deep-sea cold seep sediments
3002926	vanR gene in vanG cluster	antibiotic target alteration	glycopeptide antibiotic	Inhibition of cell wall synthesis	353.776	deep-sea cold seep sediments
3000602	Erm(39)	antibiotic target alteration	MLS	Inhibition of protein synthesis	123.422	deep-sea cold seep sediments
3000343	tap	antibiotic efflux	tetracycline antibiotic	Inhibition of protein synthesis	1638.96	deep-sea cold seep sediments
3002623	ANT(4')-Ia	antibiotic inactivation	aminoglycoside antibiotic	Inhibition of protein synthesis	84.6131	deep-sea cold seep sediments
3000848	DIM-1	antibiotic inactivation	Beta-lactam	Inhibition of cell wall synthesis	839.469	deep-sea cold seep sediments
3000186	tet(M)	antibiotic target protection	tetracycline antibiotic	Inhibition of protein synthesis	852.794	deep-sea cold seep sediments
3002791	QnrS2	antibiotic target protection	fluoroquinolone antibiotic	Inhibition of RNA and DNA synthesis	1677.94	deep-sea cold seep sediments
3002631	spd	antibiotic inactivation	aminoglycoside antibiotic	Inhibition of protein synthesis	300.81	deep-sea cold seep sediments
3000378	MexB	antibiotic efflux	Multidrug	Inhibition of cell wall , protein, RNA, and DNA synthesis	1743.9	deep-sea cold seep sediments
3002558	AAC(6')-Ik	antibiotic inactivation	aminoglycoside antibiotic	Inhibition of protein synthesis	97.2718	deep-sea cold seep sediments
3003210	FosA4	antibiotic inactivation	phosphonic acid antibiotic	Inhibition of cell wall synthesis	115.76	deep-sea cold seep sediments
3000010	vanA	antibiotic target alteration	glycopeptide antibiotic	Inhibition of cell wall synthesis	1661.62	deep-sea cold seep sediments
3002606	aadA6	antibiotic inactivation	aminoglycoside antibiotic	Inhibition of protein synthesis	1409.11	deep-sea cold seep sediments
3000603	Erm(41)	antibiotic target alteration	MLS	Inhibition of protein synthesis	115.76	deep-sea cold seep sediments
3002874	FosC2	antibiotic inactivation	phosphonic acid antibiotic	Inhibition of cell wall synthesis	88.6106	deep-sea cold seep sediments
3002644	APH(3')-IIa	antibiotic inactivation	aminoglycoside antibiotic	Inhibition of protein synthesis	6267.7	deep-sea cold seep sediments
3000463	gimA	antibiotic inactivation	MLS	Inhibition of protein synthesis	208.868	deep-sea cold seep sediments
3000478	tet(33)	antibiotic efflux	tetracycline antibiotic	Inhibition of protein synthesis	339.785	deep-sea cold seep sediments
3004601	LnuP	antibiotic inactivation	MLS	Inhibition of protein synthesis	83.4472	deep-sea cold seep sediments
3003693	MexK	antibiotic efflux	Multidrug	Inhibition of protein synthesis	854.46	deep-sea cold seep sediments
3003670	PEDO-1	antibiotic inactivation	Beta-lactam	Inhibition of cell wall synthesis	143.409	deep-sea cold seep sediments
3003714	PEDO-2	antibiotic inactivation	Beta-lactam	Inhibition of cell wall synthesis	905.094	deep-sea cold seep sediments
3003718	MSI-1	antibiotic inactivation	Beta-lactam	Inhibition of cell wall synthesis	113.928	deep-sea cold seep sediments
3003748	oleC	antibiotic efflux	MLS	Inhibition of protein synthesis	6624.48	deep-sea cold seep sediments
3003728	vanR gene in vanI cluster	antibiotic target alteration	glycopeptide antibiotic	Inhibition of cell wall synthesis	814.985	deep-sea cold seep sediments
3002191	MOX-9	antibiotic inactivation	Beta-lactam	Inhibition of cell wall synthesis	127.919	deep-sea cold seep sediments
3003918	apmA	antibiotic inactivation	aminoglycoside antibiotic	Inhibition of protein synthesis	1969.59	deep-sea cold seep sediments
3003948	efrA	antibiotic efflux	Multidrug	Inhibition of RNA and DNA synthesis	191.879	deep-sea cold seep sediments
3003953	hmrM	antibiotic efflux	Multidrug	Inhibition of RNA and DNA synthesis	77.451	deep-sea cold seep sediments
3003955	efpA	antibiotic efflux	Multidrug	Inhibition of RNA and DNA synthesis	19015.5	deep-sea cold seep sediments
3004673	FosB6	antibiotic inactivation	phosphonic acid antibiotic	Inhibition of cell wall synthesis	326.46	deep-sea cold seep sediments
3003982	LlmA 23S ribosomal RNA methyltransferase	antibiotic target alteration	MLS	Inhibition of protein synthesis	1678.94	deep-sea cold seep sediments
3003984	BahA	antibiotic inactivation	peptide antibiotic	Inhibition of cell wall synthesis	125.421	deep-sea cold seep sediments
3003987	VatI	antibiotic inactivation	MLS	Inhibition of protein synthesis	105.433	deep-sea cold seep sediments
3003992	rphB	antibiotic inactivation	rifamycin antibiotic	Inhibition of RNA and DNA synthesis	11645.1	deep-sea cold seep sediments
3004678	rmtE	antibiotic target alteration	aminoglycoside antibiotic	Inhibition of protein synthesis	91.2756	deep-sea cold seep sediments
3004730	tva(A)	antibiotic target protection	pleuromutilin antibiotic	Inhibition of protein synthesis	84.28	deep-sea cold seep sediments
3004720	tet(X4)	antibiotic inactivation	Multidrug	Inhibition of protein synthesis	64.2927	deep-sea cold seep sediments
3000462	mgtA	antibiotic inactivation	MLS	Inhibition of protein synthesis	1046.84	deep-sea cold seep sediments
3000804	MexF	antibiotic efflux	Multidrug	Inhibition of RNA and DNA synthesis	5842.8	deep-sea cold seep sediments
3004074	MuxB	antibiotic efflux	Multidrug	Inhibition of cell wall , protein, RNA, and DNA synthesis	4173.36	deep-sea cold seep sediments
3001722	OXA-266	antibiotic inactivation	Beta-lactam	Inhibition of cell wall synthesis	4964.86	deep-sea cold seep sediments
3004075	MuxC	antibiotic efflux	Multidrug	Inhibition of cell wall , protein, RNA, and DNA synthesis	5872.62	deep-sea cold seep sediments
3004761	BRO-1	antibiotic inactivation	Beta-lactam	Inhibition of cell wall synthesis	261.501	deep-sea cold seep sediments
3004090	ANT(3'')-IIb	antibiotic inactivation	aminoglycoside antibiotic	Inhibition of protein synthesis	87.9444	deep-sea cold seep sediments
3004103	QepA2	antibiotic efflux	fluoroquinolone antibiotic	Inhibition of RNA and DNA synthesis	85.2794	deep-sea cold seep sediments
3004747	BAT-1	antibiotic inactivation	Beta-lactam	Inhibition of cell wall synthesis	582.465	deep-sea cold seep sediments
3004751	BES-1	antibiotic inactivation	Beta-lactam	Inhibition of cell wall synthesis	195.21	deep-sea cold seep sediments
3004142	OprZ	antibiotic efflux	Multidrug	Inhibition of cell wall , protein, RNA, and DNA synthesis	386.422	deep-sea cold seep sediments
3004144	AxyY	antibiotic efflux	Multidrug	Inhibition of cell wall , protein, RNA, and DNA synthesis	2787.57	deep-sea cold seep sediments
3004146	cfrC	antibiotic target alteration	Multidrug	Inhibition of protein synthesis	172.391	deep-sea cold seep sediments
3004189	Bla2	antibiotic inactivation	Beta-lactam	Inhibition of cell wall synthesis	171.225	deep-sea cold seep sediments
3000501	rpoB2	antibiotic target alteration; antibiotic target replacement	rifamycin antibiotic	Inhibition of RNA and DNA synthesis	202234	deep-sea cold seep sediments
3003859	ADC-15	antibiotic inactivation	Beta-lactam	Inhibition of cell wall synthesis	319.798	deep-sea cold seep sediments
3002679	Pseudomonas aeruginosa catB7	antibiotic inactivation	phenicol antibiotic	Inhibition of protein synthesis	106.433	deep-sea cold seep sediments
3001456	OXA-151	antibiotic inactivation	Beta-lactam	Inhibition of cell wall synthesis	95.2731	deep-sea cold seep sediments
3004766	CGA-1	antibiotic inactivation	Beta-lactam	Inhibition of cell wall synthesis	97.6049	deep-sea cold seep sediments
3001763	OXA-308	antibiotic inactivation	Beta-lactam	Inhibition of cell wall synthesis	559.646	deep-sea cold seep sediments
3004770	CIA-3	antibiotic inactivation	Beta-lactam	Inhibition of cell wall synthesis	292.815	deep-sea cold seep sediments
3003626	OXA-470	antibiotic inactivation	Beta-lactam	Inhibition of cell wall synthesis	179.886	deep-sea cold seep sediments
3004775	CME-1	antibiotic inactivation	Beta-lactam	Inhibition of cell wall synthesis	197.209	deep-sea cold seep sediments
3004582	tet(49)	antibiotic inactivation	tetracycline antibiotic	Inhibition of protein synthesis	6656.46	deep-sea cold seep sediments
3004551	dfrA28	antibiotic target replacement	diaminopyrimidine antibiotic	Affects folate metabolism	105.267	deep-sea cold seep sediments
3004571	PNGM-1	antibiotic inactivation	Beta-lactam	Inhibition of cell wall synthesis	115769	deep-sea cold seep sediments
3004574	Acinetobacter baumannii AbaQ	antibiotic efflux	fluoroquinolone antibiotic	Inhibition of RNA and DNA synthesis	217.363	deep-sea cold seep sediments
3004581	tet(48)	antibiotic inactivation	tetracycline antibiotic	Inhibition of protein synthesis	3331.23	deep-sea cold seep sediments
3004589	tet(53)	antibiotic inactivation	tetracycline antibiotic	Inhibition of protein synthesis	2261.9	deep-sea cold seep sediments
3004590	tet(54)	antibiotic inactivation	tetracycline antibiotic	Inhibition of protein synthesis	842.301	deep-sea cold seep sediments
3005010	qacEdelta1	antibiotic efflux	disinfecting agents and antiseptics	Inhibition of cell wall , protein, RNA, and DNA synthesis	830.808	deep-sea cold seep sediments
3005019	IMP-68	antibiotic inactivation	Beta-lactam	Inhibition of cell wall synthesis	81.9482	deep-sea cold seep sediments
3005032	FRI-9	antibiotic inactivation	Beta-lactam	Inhibition of cell wall synthesis	294.814	deep-sea cold seep sediments
3005044	OmpA	reduced permeability to antibiotic	peptide antibiotic	Inhibition of cell wall synthesis	2498.42	deep-sea cold seep sediments
3005046	MecC-type methicillin resistance repressor MecI	antibiotic target replacement	Beta-lactam	Inhibition of cell wall synthesis	582.965	deep-sea cold seep sediments
3005053	ArnT	antibiotic target alteration	peptide antibiotic	Inhibition of cell wall synthesis	91.9418	deep-sea cold seep sediments
3005061	AAC(3)-IVb	antibiotic inactivation	aminoglycoside antibiotic	Inhibition of protein synthesis	209.867	deep-sea cold seep sediments
3005087	msrF	antibiotic target protection	MLS	Inhibition of protein synthesis	81.1154	deep-sea cold seep sediments
3005093	OXA-899	antibiotic inactivation	Beta-lactam	Inhibition of cell wall synthesis	91.9418	deep-sea cold seep sediments
3005097	mecC-type BlaZ	antibiotic inactivation	Beta-lactam	Inhibition of cell wall synthesis	94.6068	deep-sea cold seep sediments
3005157	PDC-41	antibiotic inactivation	Beta-lactam	Inhibition of cell wall synthesis	265.166	deep-sea cold seep sediments
3004572	Staphylococcus aureus LmrS	antibiotic efflux	Multidrug	Inhibition of protein synthesis	80.116	deep-sea cold seep sediments
3005162	FosA7.5	antibiotic inactivation	phosphonic acid antibiotic	Inhibition of cell wall synthesis	117.426	deep-sea cold seep sediments
3000902	TEM-32	antibiotic inactivation	Beta-lactam	Inhibition of cell wall synthesis	812.653	deep-sea cold seep sediments
3005328	OXA-671	antibiotic inactivation	Beta-lactam	Inhibition of cell wall synthesis	93.6075	deep-sea cold seep sediments
3005348	DfrA36	antibiotic target replacement	diaminopyrimidine antibiotic	Affects folate metabolism	97.9381	deep-sea cold seep sediments
3005379	KPC-50	antibiotic inactivation	Beta-lactam	Inhibition of cell wall synthesis	98.9374	deep-sea cold seep sediments
3006440	ADC-83	antibiotic inactivation	Beta-lactam	Inhibition of cell wall synthesis	63.9595	deep-sea cold seep sediments
3005586	CARB-52	antibiotic inactivation	Beta-lactam	Inhibition of cell wall synthesis	96.2724	deep-sea cold seep sediments
3006915	CfiA23	antibiotic inactivation	Beta-lactam	Inhibition of cell wall synthesis	83.2807	deep-sea cold seep sediments
3006871	CSP-1	antibiotic inactivation	Beta-lactam	Inhibition of cell wall synthesis	203.871	deep-sea cold seep sediments
3006945	LUT-3	antibiotic inactivation	Beta-lactam	Inhibition of cell wall synthesis	98.9374	deep-sea cold seep sediments
3005717	OXA-114r	antibiotic inactivation	Beta-lactam	Inhibition of cell wall synthesis	367.767	deep-sea cold seep sediments
3005729	OXA-498	antibiotic inactivation	Beta-lactam	Inhibition of cell wall synthesis	91.6087	deep-sea cold seep sediments
3005823	OXA-602	antibiotic inactivation	Beta-lactam	Inhibition of cell wall synthesis	84.6131	deep-sea cold seep sediments
3005844	OXA-623	antibiotic inactivation	Beta-lactam	Inhibition of cell wall synthesis	290.316	deep-sea cold seep sediments
3005933	OXA-728	antibiotic inactivation	Beta-lactam	Inhibition of cell wall synthesis	189.214	deep-sea cold seep sediments
3005992	OXA-789	antibiotic inactivation	Beta-lactam	Inhibition of cell wall synthesis	275.826	deep-sea cold seep sediments
3006510	PDC-133	antibiotic inactivation	Beta-lactam	Inhibition of cell wall synthesis	132.583	deep-sea cold seep sediments
3006765	PDC-396	antibiotic inactivation	Beta-lactam	Inhibition of cell wall synthesis	132.583	deep-sea cold seep sediments
3006994	SHN-1	antibiotic inactivation	Beta-lactam	Inhibition of cell wall synthesis	118.925	deep-sea cold seep sediments
3006208	VEB-11	antibiotic inactivation	Beta-lactam	Inhibition of cell wall synthesis	199.874	deep-sea cold seep sediments
3002943	vanH gene in vanB cluster	antibiotic target alteration	glycopeptide antibiotic	Inhibition of cell wall synthesis	161.898	deep-sea cold seep sediments
3000808	MexI	antibiotic efflux	Multidrug	Inhibition of protein synthesis	857.791	deep-sea cold seep sediments
3001744	OXA-289	antibiotic inactivation	Beta-lactam	Inhibition of cell wall synthesis	93.2743	deep-sea cold seep sediments
3003730	Bifidobacterium bifidum ileS conferring resistance to mupirocin	antibiotic target alteration	mupirocin-like antibiotic	Inhibition of RNA and DNA synthesis	12549.4	deep-sea cold seep sediments
3003894	Rm3	antibiotic inactivation	Beta-lactam	Inhibition of cell wall synthesis	100.936	deep-sea cold seep sediments
3003971	Erm(44)v	antibiotic target alteration	MLS	Inhibition of protein synthesis	203.205	deep-sea cold seep sediments
3003981	tetB(58)	antibiotic efflux	tetracycline antibiotic	Inhibition of protein synthesis	815.484	deep-sea cold seep sediments
3004480	Bifidobacterium adolescentis rpoB mutants conferring resistance to rifampicin	antibiotic target alteration; antibiotic target replacement	rifamycin antibiotic	Inhibition of RNA and DNA synthesis	382368	deep-sea cold seep sediments
3002941	vanS gene in vanO cluster	antibiotic target alteration	glycopeptide antibiotic	Inhibition of cell wall synthesis	1671.28	deep-sea cold seep sediments
3002929	vanR gene in vanN cluster	antibiotic target alteration	glycopeptide antibiotic	Inhibition of cell wall synthesis	76.9513	deep-sea cold seep sediments
3002930	vanR gene in vanO cluster	antibiotic target alteration	glycopeptide antibiotic	Inhibition of cell wall synthesis	21046.7	deep-sea cold seep sediments
3007106	nimD	antibiotic inactivation	nitroimidazole antibiotic	Inhibition of RNA and DNA synthesis	82.4479	deep-sea cold seep sediments
3005337	OXA-647	antibiotic inactivation	Beta-lactam	Inhibition of cell wall synthesis	91.2756	deep-sea cold seep sediments
3007119	tet(O/32/O)	antibiotic target protection	tetracycline antibiotic	Inhibition of protein synthesis	3304.58	deep-sea cold seep sediments
3007120	tet(O/M/O)	antibiotic target protection	tetracycline antibiotic	Inhibition of protein synthesis	1705.59	deep-sea cold seep sediments
3007124	tet(W/32/O)	antibiotic target protection	tetracycline antibiotic	Inhibition of protein synthesis	1705.59	deep-sea cold seep sediments
3002891	Streptomyces rimosus otr(A)	antibiotic target protection	tetracycline antibiotic	Inhibition of protein synthesis	3317.9	deep-sea cold seep sediments
3007182	blaC	antibiotic inactivation	Beta-lactam	Inhibition of cell wall synthesis	820.814	deep-sea cold seep sediments
3007209	Streptomyces venezuelae rox	antibiotic inactivation	rifamycin antibiotic	Inhibition of RNA and DNA synthesis	13824.3	deep-sea cold seep sediments
3007208	HelR	antibiotic target protection	rifamycin antibiotic	Inhibition of RNA and DNA synthesis	18786.1	deep-sea cold seep sediments
3007370	FosI	antibiotic inactivation	phosphonic acid antibiotic	Inhibition of cell wall synthesis	89.9431	deep-sea cold seep sediments
3007372	FosBx1	antibiotic inactivation	phosphonic acid antibiotic	Inhibition of cell wall synthesis	92.6081	deep-sea cold seep sediments
3007374	PJM-1	antibiotic inactivation	Beta-lactam	Inhibition of cell wall synthesis	251.508	deep-sea cold seep sediments
3007401	ANT(9)-Ib	antibiotic inactivation	aminoglycoside antibiotic	Inhibition of protein synthesis	383.757	deep-sea cold seep sediments
3007435	WUS-1	antibiotic inactivation	Beta-lactam	Inhibition of cell wall synthesis	493.688	deep-sea cold seep sediments
3007456	dfrL	antibiotic target replacement	Multidrug	Inhibition of protein synthesis	193.877	deep-sea cold seep sediments
3007463	IMP-93	antibiotic inactivation	Beta-lactam	Inhibition of cell wall synthesis	123.422	deep-sea cold seep sediments
3007470	IND-17	antibiotic inactivation	Beta-lactam	Inhibition of cell wall synthesis	769.014	deep-sea cold seep sediments
3007483	RAD-1	antibiotic inactivation	Beta-lactam	Inhibition of cell wall synthesis	86.2788	deep-sea cold seep sediments
3003745	mef(C)	antibiotic efflux	Multidrug	Inhibition of protein synthesis	407.742	deep-sea cold seep sediments
3007645	Clostridium sporogenes cplR	antibiotic target protection	Multidrug	Inhibition of protein synthesis	92.1084	deep-sea cold seep sediments
3007659	putative nickel/cobalt transporter	antibiotic efflux	Multidrug	Inhibition of RNA and DNA synthesis	10810.2	deep-sea cold seep sediments
3003638	OXA-481	antibiotic inactivation	Beta-lactam	Inhibition of cell wall synthesis	89.61	deep-sea cold seep sediments
3002835	lnuA	antibiotic inactivation	MLS	Inhibition of protein synthesis	87.9204	deep-sea cold seep sediments
3000777	adeF	antibiotic efflux	Multidrug	Inhibition of RNA and DNA synthesis	3796.86	deep-sea cold seep sediments
3003209	fosA5	antibiotic inactivation	Multidrug	Inhibition of cell wall , protein, RNA, and DNA synthesis	60.7845	deep-sea cold seep sediments
3003206	lsaE	antibiotic target protection	Multidrug	Inhibition of protein synthesis	4352.06	deep-sea cold seep sediments
3001780	OXA-85	antibiotic inactivation	Beta-lactam	Inhibition of cell wall synthesis	55.3573	deep-sea cold seep sediments
3001391	TEM-214	antibiotic inactivation	Beta-lactam	Inhibition of cell wall synthesis	280.368	deep-sea cold seep sediments
3000377	MexA	antibiotic efflux	Multidrug	Inhibition of cell wall , protein, RNA, and DNA synthesis	1083.7	deep-sea cold seep sediments
3002829	vgaA	antibiotic target protection	Multidrug	Inhibition of protein synthesis	56.7683	deep-sea cold seep sediments
3000781	adeJ	antibiotic efflux	Multidrug	Inhibition of cell wall , protein, RNA, and DNA synthesis	7011.81	deep-sea cold seep sediments
3002674	Clostridium butyricum catB	antibiotic inactivation	phenicol antibiotic	Inhibition of protein synthesis	95.5184	deep-sea cold seep sediments
3001028	TEM-162	antibiotic inactivation	Beta-lactam	Inhibition of cell wall synthesis	1090.32	deep-sea cold seep sediments
3001420	OXA-25	antibiotic inactivation	Beta-lactam	Inhibition of cell wall synthesis	59.9161	deep-sea cold seep sediments
3001777	OXA-347	antibiotic inactivation	Beta-lactam	Inhibition of cell wall synthesis	89.5485	deep-sea cold seep sediments
3000853	AIM-1	antibiotic inactivation	Beta-lactam	Inhibition of cell wall synthesis	131.989	deep-sea cold seep sediments
3002836	lnuB	antibiotic inactivation	MLS	Inhibition of protein synthesis	1076.32	deep-sea cold seep sediments
3003056	smeE	antibiotic efflux	Multidrug	Inhibition of protein synthesis	20112.9	deep-sea cold seep sediments
3002817	carA	antibiotic target protection	MLS	Inhibition of protein synthesis	59.9161	deep-sea cold seep sediments
3000124	mecI	antibiotic target replacement	Beta-lactam	Inhibition of cell wall synthesis	121.135	deep-sea cold seep sediments
3002645	APH(3')-IIb	antibiotic inactivation	aminoglycoside antibiotic	Inhibition of protein synthesis	58.3965	deep-sea cold seep sediments
3003563	RCP-1	antibiotic inactivation	Beta-lactam	Inhibition of cell wall synthesis	8711.93	deep-sea cold seep sediments
3002694	cmlA4	antibiotic efflux	phenicol antibiotic	Inhibition of protein synthesis	410.295	deep-sea cold seep sediments
3000841	CGB-1	antibiotic inactivation	Beta-lactam	Inhibition of cell wall synthesis	131.881	deep-sea cold seep sediments
3002693	cmlA1	antibiotic efflux	phenicol antibiotic	Inhibition of protein synthesis	1094.12	deep-sea cold seep sediments
3000410	sul1	antibiotic target replacement	sulfonamide antibiotic	Affects folate metabolism	8661.78	deep-sea cold seep sediments
3002629	ANT(6)-Ib	antibiotic inactivation	aminoglycoside antibiotic	Inhibition of protein synthesis	62.087	deep-sea cold seep sediments
3000566	tet(39)	antibiotic efflux	tetracycline antibiotic	Inhibition of protein synthesis	257.9	deep-sea cold seep sediments
3000803	MexE	antibiotic efflux	Multidrug	Inhibition of RNA and DNA synthesis	9234.35	deep-sea cold seep sediments
3003111	lsaB	antibiotic target protection	Multidrug	Inhibition of protein synthesis	428.096	deep-sea cold seep sediments
3002522	novA	antibiotic efflux	aminocoumarin antibiotic	Inhibition of RNA and DNA synthesis	1069.81	deep-sea cold seep sediments
3002525	AAC(2')-Ic	antibiotic inactivation	aminoglycoside antibiotic	Inhibition of protein synthesis	533.384	deep-sea cold seep sediments
3003010	ceoB	antibiotic efflux	Multidrug	Inhibition of protein synthesis	6471.81	deep-sea cold seep sediments
3002567	AAC(6')-Iw	antibiotic inactivation	aminoglycoside antibiotic	Inhibition of protein synthesis	63.8237	deep-sea cold seep sediments
3000595	ErmT	antibiotic target alteration	MLS	Inhibition of protein synthesis	132.966	deep-sea cold seep sediments
3000168	tet(D)	antibiotic efflux	tetracycline antibiotic	Inhibition of protein synthesis	128.624	deep-sea cold seep sediments
3000245	RbpA	antibiotic target protection	rifamycin antibiotic	Inhibition of RNA and DNA synthesis	187.238	deep-sea cold seep sediments
3000780	adeI	antibiotic efflux	Multidrug	Inhibition of cell wall , protein, RNA, and DNA synthesis	2715.76	deep-sea cold seep sediments
3002472	LEN-4	antibiotic inactivation	Beta-lactam	Inhibition of cell wall synthesis	148.705	deep-sea cold seep sediments
3003205	Erm(43)	antibiotic target alteration	MLS	Inhibition of protein synthesis	52.9693	deep-sea cold seep sediments
3000375	ErmB	antibiotic target alteration	MLS	Inhibition of protein synthesis	2243.27	deep-sea cold seep sediments
3003066	smeR	antibiotic efflux	Multidrug	Inhibition of cell wall synthesis	2171.96	deep-sea cold seep sediments
3002935	vanS gene in vanE cluster	antibiotic target alteration	glycopeptide antibiotic	Inhibition of cell wall synthesis	77.7173	deep-sea cold seep sediments
3002985	arnA	antibiotic target alteration	peptide antibiotic	Inhibition of cell wall synthesis	1079.47	deep-sea cold seep sediments
3002553	AAC(6')-If	antibiotic inactivation	aminoglycoside antibiotic	Inhibition of protein synthesis	78.6942	deep-sea cold seep sediments
3002926	vanR gene in vanG cluster	antibiotic target alteration	glycopeptide antibiotic	Inhibition of cell wall synthesis	128.082	deep-sea cold seep sediments
3002564	AAC(6')-It	antibiotic inactivation	aminoglycoside antibiotic	Inhibition of protein synthesis	95.7355	deep-sea cold seep sediments
3003033	mexY	antibiotic efflux	Multidrug	Inhibition of cell wall , protein, RNA, and DNA synthesis	2727.49	deep-sea cold seep sediments
3001327	MdtK	antibiotic efflux	fluoroquinolone antibiotic	Inhibition of RNA and DNA synthesis	154.675	deep-sea cold seep sediments
3000118	vgaB	antibiotic target protection	Multidrug	Inhibition of protein synthesis	60.0246	deep-sea cold seep sediments
3002667	rmtD	antibiotic target alteration	aminoglycoside antibiotic	Inhibition of protein synthesis	53.8377	deep-sea cold seep sediments
3000378	MexB	antibiotic efflux	Multidrug	Inhibition of cell wall , protein, RNA, and DNA synthesis	82279	deep-sea cold seep sediments
3003052	smeB	antibiotic efflux	Multidrug	Inhibition of cell wall synthesis	683.825	deep-sea cold seep sediments
3002606	aadA6	antibiotic inactivation	aminoglycoside antibiotic	Inhibition of protein synthesis	91.8279	deep-sea cold seep sediments
3002608	aadA8	antibiotic inactivation	aminoglycoside antibiotic	Inhibition of protein synthesis	487.144	deep-sea cold seep sediments
3002578	AAC(6')-Ib7	antibiotic inactivation	aminoglycoside antibiotic	Inhibition of protein synthesis	3270.42	deep-sea cold seep sediments
3003682	OpmH	antibiotic efflux	disinfecting agents and antiseptics	Inhibition of cell wall , protein, RNA, and DNA synthesis	43461.6	deep-sea cold seep sediments
3003699	mexQ	antibiotic efflux	Multidrug	Inhibition of cell wall , protein, RNA, and DNA synthesis	572.025	deep-sea cold seep sediments
3003693	MexK	antibiotic efflux	Multidrug	Inhibition of protein synthesis	98001.9	deep-sea cold seep sediments
3003031	MexW	antibiotic efflux	Multidrug	Inhibition of protein synthesis	111380	deep-sea cold seep sediments
3003714	PEDO-2	antibiotic inactivation	Beta-lactam	Inhibition of cell wall synthesis	310.435	deep-sea cold seep sediments
3003718	MSI-1	antibiotic inactivation	Beta-lactam	Inhibition of cell wall synthesis	74.2439	deep-sea cold seep sediments
3003728	vanR gene in vanI cluster	antibiotic target alteration	glycopeptide antibiotic	Inhibition of cell wall synthesis	126.453	deep-sea cold seep sediments
3003733	fusC	antibiotic target protection	fusidane antibiotic	Inhibition of protein synthesis	69.3594	deep-sea cold seep sediments
3003923	oqxB	antibiotic efflux	Multidrug	Inhibition of protein synthesis	1140.79	deep-sea cold seep sediments
3003955	efpA	antibiotic efflux	Multidrug	Inhibition of RNA and DNA synthesis	518.73	deep-sea cold seep sediments
3000462	mgtA	antibiotic inactivation	MLS	Inhibition of protein synthesis	90.9596	deep-sea cold seep sediments
3004054	Pseudomonas aeruginosa CpxR	antibiotic efflux	Multidrug	Inhibition of cell wall , protein, RNA, and DNA synthesis	13516.5	deep-sea cold seep sediments
3002705	floR	antibiotic efflux	phenicol antibiotic	Inhibition of protein synthesis	6330.27	deep-sea cold seep sediments
3001755	OXA-300	antibiotic inactivation	Beta-lactam	Inhibition of cell wall synthesis	90.1998	deep-sea cold seep sediments
3000804	MexF	antibiotic efflux	Multidrug	Inhibition of RNA and DNA synthesis	192457	deep-sea cold seep sediments
3004074	MuxB	antibiotic efflux	Multidrug	Inhibition of cell wall , protein, RNA, and DNA synthesis	36375.5	deep-sea cold seep sediments
3004075	MuxC	antibiotic efflux	Multidrug	Inhibition of cell wall , protein, RNA, and DNA synthesis	4389.83	deep-sea cold seep sediments
3004077	PmpM	antibiotic efflux	Multidrug	Inhibition of protein synthesis	518.839	deep-sea cold seep sediments
3004089	ANT(3'')-IIa	antibiotic inactivation	aminoglycoside antibiotic	Inhibition of protein synthesis	2180.43	deep-sea cold seep sediments
3004144	AxyY	antibiotic efflux	Multidrug	Inhibition of cell wall , protein, RNA, and DNA synthesis	1589.51	deep-sea cold seep sediments
3000501	rpoB2	antibiotic target alteration; antibiotic target replacement	rifamycin antibiotic	Inhibition of RNA and DNA synthesis	65011.9	deep-sea cold seep sediments
3003874	ADC-43	antibiotic inactivation	Beta-lactam	Inhibition of cell wall synthesis	125.042	deep-sea cold seep sediments
3004463	EBR-2	antibiotic inactivation	Beta-lactam	Inhibition of cell wall synthesis	76.8489	deep-sea cold seep sediments
3004359	ACI-1	antibiotic inactivation	Beta-lactam	Inhibition of cell wall synthesis	123.74	deep-sea cold seep sediments
3001763	OXA-308	antibiotic inactivation	Beta-lactam	Inhibition of cell wall synthesis	60.7845	deep-sea cold seep sediments
3004775	CME-1	antibiotic inactivation	Beta-lactam	Inhibition of cell wall synthesis	192.774	deep-sea cold seep sediments
3004542	mphN	antibiotic inactivation	MLS	Inhibition of protein synthesis	45648.4	deep-sea cold seep sediments
3004571	PNGM-1	antibiotic inactivation	Beta-lactam	Inhibition of cell wall synthesis	83928.9	deep-sea cold seep sediments
3004094	Erm(48)	antibiotic target alteration	MLS	Inhibition of protein synthesis	52.9693	deep-sea cold seep sediments
3005010	qacEdelta1	antibiotic efflux	disinfecting agents and antiseptics	Inhibition of cell wall , protein, RNA, and DNA synthesis	3840.27	deep-sea cold seep sediments
3005015	VMB-1	antibiotic inactivation	Beta-lactam	Inhibition of cell wall synthesis	134.594	deep-sea cold seep sediments
3005018	LMB-1	antibiotic inactivation	Beta-lactam	Inhibition of cell wall synthesis	1092.49	deep-sea cold seep sediments
3005040	YajC	antibiotic efflux	Multidrug	Inhibition of cell wall , protein, RNA, and DNA synthesis	10805.8	deep-sea cold seep sediments
3005089	mef(D)	antibiotic efflux	MLS	Inhibition of protein synthesis	43.4175	deep-sea cold seep sediments
3005094	OXA-898	antibiotic inactivation	Beta-lactam	Inhibition of cell wall synthesis	1092.38	deep-sea cold seep sediments
3005099	23S rRNA (adenine(2058)-N(6))-methyltransferase Erm(A)	antibiotic target alteration	MLS	Inhibition of protein synthesis	132.423	deep-sea cold seep sediments
3005266	TEM-235	antibiotic inactivation	Beta-lactam	Inhibition of cell wall synthesis	1090.32	deep-sea cold seep sediments
3005379	KPC-50	antibiotic inactivation	Beta-lactam	Inhibition of cell wall synthesis	96.7124	deep-sea cold seep sediments
3006284	ADC-104	antibiotic inactivation	Beta-lactam	Inhibition of cell wall synthesis	83.3615	deep-sea cold seep sediments
3006308	ADC-133	antibiotic inactivation	Beta-lactam	Inhibition of cell wall synthesis	83.3615	deep-sea cold seep sediments
3006904	CDD-1	antibiotic inactivation	Beta-lactam	Inhibition of cell wall synthesis	67.9483	deep-sea cold seep sediments
3006871	CSP-1	antibiotic inactivation	Beta-lactam	Inhibition of cell wall synthesis	132.857	deep-sea cold seep sediments
3005628	CTX-M-205	antibiotic inactivation	Beta-lactam	Inhibition of cell wall synthesis	63.3895	deep-sea cold seep sediments
3006884	EFM-1	antibiotic inactivation	Beta-lactam	Inhibition of cell wall synthesis	2433.77	deep-sea cold seep sediments
3005682	GOB-33	antibiotic inactivation	Beta-lactam	Inhibition of cell wall synthesis	63.1724	deep-sea cold seep sediments
3005691	GOB-42	antibiotic inactivation	Beta-lactam	Inhibition of cell wall synthesis	63.1724	deep-sea cold seep sediments
3006952	MOC-1	antibiotic inactivation	Beta-lactam	Inhibition of cell wall synthesis	54.0547	deep-sea cold seep sediments
3005757	OXA-527	antibiotic inactivation	Beta-lactam	Inhibition of cell wall synthesis	59.699	deep-sea cold seep sediments
3005826	OXA-605	antibiotic inactivation	Beta-lactam	Inhibition of cell wall synthesis	58.3965	deep-sea cold seep sediments
3005827	OXA-606	antibiotic inactivation	Beta-lactam	Inhibition of cell wall synthesis	168.026	deep-sea cold seep sediments
3005831	OXA-610	antibiotic inactivation	Beta-lactam	Inhibition of cell wall synthesis	56.0085	deep-sea cold seep sediments
3005844	OXA-623	antibiotic inactivation	Beta-lactam	Inhibition of cell wall synthesis	54.0547	deep-sea cold seep sediments
3005876	OXA-661	antibiotic inactivation	Beta-lactam	Inhibition of cell wall synthesis	11406.2	deep-sea cold seep sediments
3005878	OXA-666	antibiotic inactivation	Beta-lactam	Inhibition of cell wall synthesis	61.8699	deep-sea cold seep sediments
3005881	OXA-670	antibiotic inactivation	Beta-lactam	Inhibition of cell wall synthesis	60.3503	deep-sea cold seep sediments
3006999	SST-1	antibiotic inactivation	Beta-lactam	Inhibition of cell wall synthesis	123.414	deep-sea cold seep sediments
3002924	vanR gene in vanE cluster	antibiotic target alteration	glycopeptide antibiotic	Inhibition of cell wall synthesis	74.8951	deep-sea cold seep sediments
3000808	MexI	antibiotic efflux	Multidrug	Inhibition of protein synthesis	559	deep-sea cold seep sediments
3003730	Bifidobacterium bifidum ileS conferring resistance to mupirocin	antibiotic target alteration	mupirocin-like antibiotic	Inhibition of RNA and DNA synthesis	601.332	deep-sea cold seep sediments
3004480	Bifidobacterium adolescentis rpoB mutants conferring resistance to rifampicin	antibiotic target alteration; antibiotic target replacement	rifamycin antibiotic	Inhibition of RNA and DNA synthesis	73697.2	deep-sea cold seep sediments
3002941	vanS gene in vanO cluster	antibiotic target alteration	glycopeptide antibiotic	Inhibition of cell wall synthesis	525.786	deep-sea cold seep sediments
3002930	vanR gene in vanO cluster	antibiotic target alteration	glycopeptide antibiotic	Inhibition of cell wall synthesis	380.988	deep-sea cold seep sediments
3007109	nimG	antibiotic inactivation	nitroimidazole antibiotic	Inhibition of RNA and DNA synthesis	143.278	deep-sea cold seep sediments
3005166	tet(X1)	antibiotic inactivation	tetracycline antibiotic	Inhibition of protein synthesis	78.1514	deep-sea cold seep sediments
3007209	Streptomyces venezuelae rox	antibiotic inactivation	rifamycin antibiotic	Inhibition of RNA and DNA synthesis	1139.06	deep-sea cold seep sediments
3007208	HelR	antibiotic target protection	rifamycin antibiotic	Inhibition of RNA and DNA synthesis	2197.36	deep-sea cold seep sediments
3007401	ANT(9)-Ib	antibiotic inactivation	aminoglycoside antibiotic	Inhibition of protein synthesis	194.51	deep-sea cold seep sediments
3007463	IMP-93	antibiotic inactivation	Beta-lactam	Inhibition of cell wall synthesis	80.4309	deep-sea cold seep sediments
3007470	IND-17	antibiotic inactivation	Beta-lactam	Inhibition of cell wall synthesis	79.1283	deep-sea cold seep sediments
3003745	mef(C)	antibiotic efflux	Multidrug	Inhibition of protein synthesis	44.2858	deep-sea cold seep sediments
3000614	mef(E)	antibiotic efflux	MLS	Inhibition of protein synthesis	43.8516	deep-sea cold seep sediments
3007044	mef(F)	antibiotic efflux	MLS	Inhibition of protein synthesis	1814.42	deep-sea cold seep sediments
3007645	Clostridium sporogenes cplR	antibiotic target protection	Multidrug	Inhibition of protein synthesis	120.049	deep-sea cold seep sediments
3007659	putative nickel/cobalt transporter	antibiotic efflux	Multidrug	Inhibition of RNA and DNA synthesis	526.328	deep-sea cold seep sediments
3002835	lnuA	antibiotic inactivation	MLS	Inhibition of protein synthesis	513.964	deep-sea cold seep sediments
3002649	APH(3')-Va	antibiotic inactivation	aminoglycoside antibiotic	Inhibition of protein synthesis	365.757	deep-sea cold seep sediments
3002488	LRA-9	antibiotic inactivation	Beta-lactam	Inhibition of cell wall synthesis	547.503	deep-sea cold seep sediments
3003209	fosA5	antibiotic inactivation	Multidrug	Inhibition of cell wall , protein, RNA, and DNA synthesis	507.619	deep-sea cold seep sediments
3002690	Streptomyces lividans cmlR	antibiotic efflux	phenicol antibiotic	Inhibition of protein synthesis	356.24	deep-sea cold seep sediments
3002541	AAC(3)-VIIa	antibiotic inactivation	aminoglycoside antibiotic	Inhibition of protein synthesis	261.968	deep-sea cold seep sediments
3000860	rmtB	antibiotic target alteration	aminoglycoside antibiotic	Inhibition of protein synthesis	342.643	deep-sea cold seep sediments
3001636	OXA-104	antibiotic inactivation	Beta-lactam	Inhibition of cell wall synthesis	248.371	deep-sea cold seep sediments
3000841	CGB-1	antibiotic inactivation	Beta-lactam	Inhibition of cell wall synthesis	220.27	deep-sea cold seep sediments
3002629	ANT(6)-Ib	antibiotic inactivation	aminoglycoside antibiotic	Inhibition of protein synthesis	388.872	deep-sea cold seep sediments
3002481	AER-1	antibiotic inactivation	Beta-lactam	Inhibition of cell wall synthesis	1105.88	deep-sea cold seep sediments
3003111	lsaB	antibiotic target protection	Multidrug	Inhibition of protein synthesis	223.443	deep-sea cold seep sediments
3002824	ErmV	antibiotic target alteration	MLS	Inhibition of protein synthesis	589.2	deep-sea cold seep sediments
3002525	AAC(2')-Ic	antibiotic inactivation	aminoglycoside antibiotic	Inhibition of protein synthesis	6764.02	deep-sea cold seep sediments
3002352	GES-23	antibiotic inactivation	Beta-lactam	Inhibition of cell wall synthesis	260.155	deep-sea cold seep sediments
3001970	CTX-M-110	antibiotic inactivation	Beta-lactam	Inhibition of cell wall synthesis	264.687	deep-sea cold seep sediments
3001935	CTX-M-74	antibiotic inactivation	Beta-lactam	Inhibition of cell wall synthesis	263.78	deep-sea cold seep sediments
3002265	IND-9	antibiotic inactivation	Beta-lactam	Inhibition of cell wall synthesis	217.551	deep-sea cold seep sediments
3000807	MexH	antibiotic efflux	Multidrug	Inhibition of protein synthesis	336.297	deep-sea cold seep sediments
3002926	vanR gene in vanG cluster	antibiotic target alteration	glycopeptide antibiotic	Inhibition of cell wall synthesis	534.813	deep-sea cold seep sediments
3000533	macA	antibiotic efflux	MLS	Inhibition of protein synthesis	534.359	deep-sea cold seep sediments
3000318	mphB	antibiotic inactivation	MLS	Inhibition of protein synthesis	411.987	deep-sea cold seep sediments
3000118	vgaB	antibiotic target protection	Multidrug	Inhibition of protein synthesis	250.637	deep-sea cold seep sediments
3002478	LEN-15	antibiotic inactivation	Beta-lactam	Inhibition of cell wall synthesis	253.809	deep-sea cold seep sediments
3000378	MexB	antibiotic efflux	Multidrug	Inhibition of cell wall , protein, RNA, and DNA synthesis	4745.33	deep-sea cold seep sediments
3000603	Erm(41)	antibiotic target alteration	MLS	Inhibition of protein synthesis	377.995	deep-sea cold seep sediments
3002510	LRA-3	antibiotic inactivation	Beta-lactam	Inhibition of cell wall synthesis	274.658	deep-sea cold seep sediments
3002644	APH(3')-IIa	antibiotic inactivation	aminoglycoside antibiotic	Inhibition of protein synthesis	119265	deep-sea cold seep sediments
3000463	gimA	antibiotic inactivation	MLS	Inhibition of protein synthesis	189.451	deep-sea cold seep sediments
3003714	PEDO-2	antibiotic inactivation	Beta-lactam	Inhibition of cell wall synthesis	1296.24	deep-sea cold seep sediments
3004784	FAR-1	antibiotic inactivation	Beta-lactam	Inhibition of cell wall synthesis	810.377	deep-sea cold seep sediments
3003955	efpA	antibiotic efflux	Multidrug	Inhibition of RNA and DNA synthesis	2165.99	deep-sea cold seep sediments
3004035	tetA(60)	antibiotic efflux	tetracycline antibiotic	Inhibition of protein synthesis	262.874	deep-sea cold seep sediments
3000804	MexF	antibiotic efflux	Multidrug	Inhibition of RNA and DNA synthesis	2408.92	deep-sea cold seep sediments
3004761	BRO-1	antibiotic inactivation	Beta-lactam	Inhibition of cell wall synthesis	284.629	deep-sea cold seep sediments
3004146	cfrC	antibiotic target alteration	Multidrug	Inhibition of protein synthesis	625.459	deep-sea cold seep sediments
3000501	rpoB2	antibiotic target alteration; antibiotic target replacement	rifamycin antibiotic	Inhibition of RNA and DNA synthesis	219803	deep-sea cold seep sediments
3003859	ADC-15	antibiotic inactivation	Beta-lactam	Inhibition of cell wall synthesis	348.081	deep-sea cold seep sediments
3004766	CGA-1	antibiotic inactivation	Beta-lactam	Inhibition of cell wall synthesis	265.593	deep-sea cold seep sediments
3003620	OXA-464	antibiotic inactivation	Beta-lactam	Inhibition of cell wall synthesis	345.362	deep-sea cold seep sediments
3004582	tet(49)	antibiotic inactivation	tetracycline antibiotic	Inhibition of protein synthesis	2286.1	deep-sea cold seep sediments
3004571	PNGM-1	antibiotic inactivation	Beta-lactam	Inhibition of cell wall synthesis	88577.2	deep-sea cold seep sediments
3004589	tet(53)	antibiotic inactivation	tetracycline antibiotic	Inhibition of protein synthesis	2286.1	deep-sea cold seep sediments
3005015	VMB-1	antibiotic inactivation	Beta-lactam	Inhibition of cell wall synthesis	2248.03	deep-sea cold seep sediments
3005036	BLMT	antibiotic inactivation	glycopeptide antibiotic	Inhibition of cell wall synthesis	21412.4	deep-sea cold seep sediments
3005046	MecC-type methicillin resistance repressor MecI	antibiotic target replacement	Beta-lactam	Inhibition of cell wall synthesis	283.269	deep-sea cold seep sediments
3006864	CRD3-1	antibiotic inactivation	Beta-lactam	Inhibition of cell wall synthesis	275.564	deep-sea cold seep sediments
3006871	CSP-1	antibiotic inactivation	Beta-lactam	Inhibition of cell wall synthesis	554.755	deep-sea cold seep sediments
3006884	EFM-1	antibiotic inactivation	Beta-lactam	Inhibition of cell wall synthesis	2059.94	deep-sea cold seep sediments
3006955	MYX-1	antibiotic inactivation	Beta-lactam	Inhibition of cell wall synthesis	237.493	deep-sea cold seep sediments
3005717	OXA-114r	antibiotic inactivation	Beta-lactam	Inhibition of cell wall synthesis	625.459	deep-sea cold seep sediments
3006126	OXA-947	antibiotic inactivation	Beta-lactam	Inhibition of cell wall synthesis	375.275	deep-sea cold seep sediments
3006974	POM-1	antibiotic inactivation	Beta-lactam	Inhibition of cell wall synthesis	260.155	deep-sea cold seep sediments
3006980	RAHN-2	antibiotic inactivation	Beta-lactam	Inhibition of cell wall synthesis	268.313	deep-sea cold seep sediments
3006984	RUB-1	antibiotic inactivation	Beta-lactam	Inhibition of cell wall synthesis	258.342	deep-sea cold seep sediments
3003710	MexL	antibiotic efflux	Multidrug	Inhibition of protein synthesis	482.691	deep-sea cold seep sediments
3003730	Bifidobacterium bifidum ileS conferring resistance to mupirocin	antibiotic target alteration	mupirocin-like antibiotic	Inhibition of RNA and DNA synthesis	16069.8	deep-sea cold seep sediments
3004480	Bifidobacterium adolescentis rpoB mutants conferring resistance to rifampicin	antibiotic target alteration; antibiotic target replacement	rifamycin antibiotic	Inhibition of RNA and DNA synthesis	489029	deep-sea cold seep sediments
3007098	FosM2	antibiotic inactivation	phosphonic acid antibiotic	Inhibition of cell wall synthesis	253.809	deep-sea cold seep sediments
3007109	nimG	antibiotic inactivation	nitroimidazole antibiotic	Inhibition of RNA and DNA synthesis	598.265	deep-sea cold seep sediments
3007190	vanX gene in vanP cluster	antibiotic target alteration	glycopeptide antibiotic	Inhibition of cell wall synthesis	276.018	deep-sea cold seep sediments
3007210	Nocardia farcinica rox	antibiotic inactivation	rifamycin antibiotic	Inhibition of RNA and DNA synthesis	214.832	deep-sea cold seep sediments
3007401	ANT(9)-Ib	antibiotic inactivation	aminoglycoside antibiotic	Inhibition of protein synthesis	232.054	deep-sea cold seep sediments
3007443	NDM-44	antibiotic inactivation	Beta-lactam	Inhibition of cell wall synthesis	245.651	deep-sea cold seep sediments
3003745	mef(C)	antibiotic efflux	Multidrug	Inhibition of protein synthesis	924.591	deep-sea cold seep sediments
3007044	mef(F)	antibiotic efflux	MLS	Inhibition of protein synthesis	180.386	deep-sea cold seep sediments
3007645	Clostridium sporogenes cplR	antibiotic target protection	Multidrug	Inhibition of protein synthesis	250.637	deep-sea cold seep sediments
3003109	msrE	antibiotic target protection	MLS	Inhibition of protein synthesis	5788.89	deep-sea cold seep sediments
3002538	AAC(3)-IIIc	antibiotic inactivation	aminoglycoside antibiotic	Inhibition of protein synthesis	160.707	deep-sea cold seep sediments
3002883	rgt1438	antibiotic inactivation	rifamycin antibiotic	Inhibition of RNA and DNA synthesis	354.703	deep-sea cold seep sediments
3000549	adeS	antibiotic efflux	Multidrug	Inhibition of protein synthesis	207.771	deep-sea cold seep sediments
3002111	CMY-98	antibiotic inactivation	Beta-lactam	Inhibition of cell wall synthesis	216.38	deep-sea cold seep sediments
3003186	CARB-23	antibiotic inactivation	Beta-lactam	Inhibition of cell wall synthesis	179.647	deep-sea cold seep sediments
3002545	AAC(6')-Ia	antibiotic inactivation	aminoglycoside antibiotic	Inhibition of protein synthesis	640.532	deep-sea cold seep sediments
3001548	OXA-361	antibiotic inactivation	Beta-lactam	Inhibition of cell wall synthesis	158.985	deep-sea cold seep sediments
3003057	smeF	antibiotic efflux	Multidrug	Inhibition of protein synthesis	268.036	deep-sea cold seep sediments
3003106	Erm(42)	antibiotic target alteration	MLS	Inhibition of protein synthesis	173.334	deep-sea cold seep sediments
3002700	cmlv	antibiotic inactivation	phenicol antibiotic	Inhibition of protein synthesis	125.409	deep-sea cold seep sediments
3002573	AAC(6')-Iae	antibiotic inactivation	aminoglycoside antibiotic	Inhibition of protein synthesis	158.411	deep-sea cold seep sediments
3003056	smeE	antibiotic efflux	Multidrug	Inhibition of protein synthesis	1493.71	deep-sea cold seep sediments
3000250	ErmC	antibiotic target alteration	MLS	Inhibition of protein synthesis	140.619	deep-sea cold seep sediments
3000596	ErmX	antibiotic target alteration	MLS	Inhibition of protein synthesis	1390.4	deep-sea cold seep sediments
3002660	APH(6)-Id	antibiotic inactivation	aminoglycoside antibiotic	Inhibition of protein synthesis	2482.06	deep-sea cold seep sediments
3002699	cmlB1	antibiotic efflux	phenicol antibiotic	Inhibition of protein synthesis	1453.25	deep-sea cold seep sediments
3002182	MOX-1	antibiotic inactivation	Beta-lactam	Inhibition of cell wall synthesis	219.824	deep-sea cold seep sediments
3002629	ANT(6)-Ib	antibiotic inactivation	aminoglycoside antibiotic	Inhibition of protein synthesis	164.151	deep-sea cold seep sediments
3000495	ErmD	antibiotic target alteration	MLS	Inhibition of protein synthesis	165.299	deep-sea cold seep sediments
3002923	vanR gene in vanD cluster	antibiotic target alteration	glycopeptide antibiotic	Inhibition of cell wall synthesis	133.731	deep-sea cold seep sediments
3001303	ErmO-srmA	antibiotic target alteration	MLS	Inhibition of protein synthesis	149.228	deep-sea cold seep sediments
3003111	lsaB	antibiotic target protection	Multidrug	Inhibition of protein synthesis	424.438	deep-sea cold seep sediments
3002841	vatB	antibiotic inactivation	MLS	Inhibition of protein synthesis	183.378	deep-sea cold seep sediments
3000526	cmeR	antibiotic efflux	Multidrug	Inhibition of cell wall , protein, RNA, and DNA synthesis	181.656	deep-sea cold seep sediments
3003010	ceoB	antibiotic efflux	Multidrug	Inhibition of protein synthesis	4425.18	deep-sea cold seep sediments
3000617	mecA	antibiotic target replacement	Beta-lactam	Inhibition of cell wall synthesis	575.962	deep-sea cold seep sediments
3000245	RbpA	antibiotic target protection	rifamycin antibiotic	Inhibition of RNA and DNA synthesis	1419.1	deep-sea cold seep sediments
3002265	IND-9	antibiotic inactivation	Beta-lactam	Inhibition of cell wall synthesis	137.749	deep-sea cold seep sediments
3000499	AcrE	antibiotic efflux	Multidrug	Inhibition of cell wall synthesis	110.773	deep-sea cold seep sediments
3002689	Plasmid-encoded cat (pp-cat)	antibiotic inactivation	phenicol antibiotic	Inhibition of protein synthesis	4608.85	deep-sea cold seep sediments
3002922	vanR gene in vanC cluster	antibiotic target alteration	glycopeptide antibiotic	Inhibition of cell wall synthesis	133.157	deep-sea cold seep sediments
3002091	CMY-78	antibiotic inactivation	Beta-lactam	Inhibition of cell wall synthesis	219.25	deep-sea cold seep sediments
3002985	arnA	antibiotic target alteration	peptide antibiotic	Inhibition of cell wall synthesis	2853.98	deep-sea cold seep sediments
3002926	vanR gene in vanG cluster	antibiotic target alteration	glycopeptide antibiotic	Inhibition of cell wall synthesis	338.632	deep-sea cold seep sediments
3000343	tap	antibiotic efflux	tetracycline antibiotic	Inhibition of protein synthesis	4353.44	deep-sea cold seep sediments
3000599	Erm(33)	antibiotic target alteration	MLS	Inhibition of protein synthesis	140.045	deep-sea cold seep sediments
3002616	aadA16	antibiotic inactivation	aminoglycoside antibiotic	Inhibition of protein synthesis	242.782	deep-sea cold seep sediments
3000848	DIM-1	antibiotic inactivation	Beta-lactam	Inhibition of cell wall synthesis	650.863	deep-sea cold seep sediments
3000118	vgaB	antibiotic target protection	Multidrug	Inhibition of protein synthesis	158.698	deep-sea cold seep sediments
3002639	APH(3'')-Ib	antibiotic inactivation	aminoglycoside antibiotic	Inhibition of protein synthesis	2845.66	deep-sea cold seep sediments
3003199	AAC(6')-Iak	antibiotic inactivation	aminoglycoside antibiotic	Inhibition of protein synthesis	176.778	deep-sea cold seep sediments
3000378	MexB	antibiotic efflux	Multidrug	Inhibition of cell wall , protein, RNA, and DNA synthesis	11718.1	deep-sea cold seep sediments
3002931	vanS gene in vanA cluster	antibiotic target alteration	glycopeptide antibiotic	Inhibition of cell wall synthesis	220.972	deep-sea cold seep sediments
3003052	smeB	antibiotic efflux	Multidrug	Inhibition of cell wall synthesis	1506.63	deep-sea cold seep sediments
3002644	APH(3')-IIa	antibiotic inactivation	aminoglycoside antibiotic	Inhibition of protein synthesis	2661.71	deep-sea cold seep sediments
3002578	AAC(6')-Ib7	antibiotic inactivation	aminoglycoside antibiotic	Inhibition of protein synthesis	1278.19	deep-sea cold seep sediments
3003682	OpmH	antibiotic efflux	disinfecting agents and antiseptics	Inhibition of cell wall , protein, RNA, and DNA synthesis	1386.1	deep-sea cold seep sediments
3003693	MexK	antibiotic efflux	Multidrug	Inhibition of protein synthesis	8833.14	deep-sea cold seep sediments
3003031	MexW	antibiotic efflux	Multidrug	Inhibition of protein synthesis	5848.58	deep-sea cold seep sediments
3003714	PEDO-2	antibiotic inactivation	Beta-lactam	Inhibition of cell wall synthesis	656.603	deep-sea cold seep sediments
3003720	SPG-1	antibiotic inactivation	Beta-lactam	Inhibition of cell wall synthesis	164.151	deep-sea cold seep sediments
3004665	cmlA8	antibiotic efflux	phenicol antibiotic	Inhibition of protein synthesis	120.53	deep-sea cold seep sediments
3003728	vanR gene in vanI cluster	antibiotic target alteration	glycopeptide antibiotic	Inhibition of cell wall synthesis	601.79	deep-sea cold seep sediments
3004635	AAC(6')-Il	antibiotic inactivation	aminoglycoside antibiotic	Inhibition of protein synthesis	395.167	deep-sea cold seep sediments
3003955	efpA	antibiotic efflux	Multidrug	Inhibition of RNA and DNA synthesis	7162.08	deep-sea cold seep sediments
3004673	FosB6	antibiotic inactivation	phosphonic acid antibiotic	Inhibition of cell wall synthesis	200.884	deep-sea cold seep sediments
3003599	OXA-443	antibiotic inactivation	Beta-lactam	Inhibition of cell wall synthesis	1425.7	deep-sea cold seep sediments
3004054	Pseudomonas aeruginosa CpxR	antibiotic efflux	Multidrug	Inhibition of cell wall , protein, RNA, and DNA synthesis	2853.7	deep-sea cold seep sediments
3004072	OpmB	antibiotic efflux	Multidrug	Inhibition of cell wall , protein, RNA, and DNA synthesis	286.403	deep-sea cold seep sediments
3000804	MexF	antibiotic efflux	Multidrug	Inhibition of RNA and DNA synthesis	4270.79	deep-sea cold seep sediments
3004075	MuxC	antibiotic efflux	Multidrug	Inhibition of cell wall , protein, RNA, and DNA synthesis	1487.97	deep-sea cold seep sediments
3004761	BRO-1	antibiotic inactivation	Beta-lactam	Inhibition of cell wall synthesis	180.221	deep-sea cold seep sediments
3004144	AxyY	antibiotic efflux	Multidrug	Inhibition of cell wall , protein, RNA, and DNA synthesis	3301.95	deep-sea cold seep sediments
3002527	AAC(2')-Ie	antibiotic inactivation	aminoglycoside antibiotic	Inhibition of protein synthesis	157.55	deep-sea cold seep sediments
3000501	rpoB2	antibiotic target alteration; antibiotic target replacement	rifamycin antibiotic	Inhibition of RNA and DNA synthesis	181895	deep-sea cold seep sediments
3001457	OXA-152	antibiotic inactivation	Beta-lactam	Inhibition of cell wall synthesis	164.151	deep-sea cold seep sediments
3004739	ARL-6	antibiotic inactivation	Beta-lactam	Inhibition of cell wall synthesis	162.429	deep-sea cold seep sediments
3004810	GOB-3	antibiotic inactivation	Beta-lactam	Inhibition of cell wall synthesis	144.636	deep-sea cold seep sediments
3001763	OXA-308	antibiotic inactivation	Beta-lactam	Inhibition of cell wall synthesis	160.707	deep-sea cold seep sediments
3003620	OXA-464	antibiotic inactivation	Beta-lactam	Inhibition of cell wall synthesis	291.568	deep-sea cold seep sediments
3003626	OXA-470	antibiotic inactivation	Beta-lactam	Inhibition of cell wall synthesis	232.451	deep-sea cold seep sediments
3004775	CME-1	antibiotic inactivation	Beta-lactam	Inhibition of cell wall synthesis	339.78	deep-sea cold seep sediments
3004827	LEN-35	antibiotic inactivation	Beta-lactam	Inhibition of cell wall synthesis	164.725	deep-sea cold seep sediments
3003741	mphE	antibiotic inactivation	MLS	Inhibition of protein synthesis	1439.19	deep-sea cold seep sediments
3004582	tet(49)	antibiotic inactivation	tetracycline antibiotic	Inhibition of protein synthesis	5790.04	deep-sea cold seep sediments
3004571	PNGM-1	antibiotic inactivation	Beta-lactam	Inhibition of cell wall synthesis	354725	deep-sea cold seep sediments
3004589	tet(53)	antibiotic inactivation	tetracycline antibiotic	Inhibition of protein synthesis	5678.69	deep-sea cold seep sediments
3005046	MecC-type methicillin resistance repressor MecI	antibiotic target replacement	Beta-lactam	Inhibition of cell wall synthesis	215.232	deep-sea cold seep sediments
3005069	rsmA	antibiotic efflux	Multidrug	Inhibition of RNA and DNA synthesis	943.005	deep-sea cold seep sediments
3005089	mef(D)	antibiotic efflux	MLS	Inhibition of protein synthesis	229.581	deep-sea cold seep sediments
3005091	RanA	antibiotic efflux	Multidrug	Inhibition of protein synthesis	743.27	deep-sea cold seep sediments
3005128	PDC-47	antibiotic inactivation	Beta-lactam	Inhibition of cell wall synthesis	228.433	deep-sea cold seep sediments
3006863	AAK-1	antibiotic inactivation	Beta-lactam	Inhibition of cell wall synthesis	329.449	deep-sea cold seep sediments
3006890	AFM-1	antibiotic inactivation	Beta-lactam	Inhibition of cell wall synthesis	230.729	deep-sea cold seep sediments
3006896	ANA-1	antibiotic inactivation	Beta-lactam	Inhibition of cell wall synthesis	146.932	deep-sea cold seep sediments
3006864	CRD3-1	antibiotic inactivation	Beta-lactam	Inhibition of cell wall synthesis	174.482	deep-sea cold seep sediments
3006871	CSP-1	antibiotic inactivation	Beta-lactam	Inhibition of cell wall synthesis	175.63	deep-sea cold seep sediments
3006873	EAM-1	antibiotic inactivation	Beta-lactam	Inhibition of cell wall synthesis	366.182	deep-sea cold seep sediments
3005462	EBR-4	antibiotic inactivation	Beta-lactam	Inhibition of cell wall synthesis	135.453	deep-sea cold seep sediments
3006884	EFM-1	antibiotic inactivation	Beta-lactam	Inhibition of cell wall synthesis	11304	deep-sea cold seep sediments
3002237	IMP-46	antibiotic inactivation	Beta-lactam	Inhibition of cell wall synthesis	208.345	deep-sea cold seep sediments
3006098	OXA-911	antibiotic inactivation	Beta-lactam	Inhibition of cell wall synthesis	157.837	deep-sea cold seep sediments
3006104	OXA-918	antibiotic inactivation	Beta-lactam	Inhibition of cell wall synthesis	381.679	deep-sea cold seep sediments
3006974	POM-1	antibiotic inactivation	Beta-lactam	Inhibition of cell wall synthesis	329.449	deep-sea cold seep sediments
3000808	MexI	antibiotic efflux	Multidrug	Inhibition of protein synthesis	1477.93	deep-sea cold seep sediments
3002963	vanZ gene in vanF cluster	antibiotic target alteration	glycopeptide antibiotic	Inhibition of cell wall synthesis	178.213	deep-sea cold seep sediments
3003730	Bifidobacterium bifidum ileS conferring resistance to mupirocin	antibiotic target alteration	mupirocin-like antibiotic	Inhibition of RNA and DNA synthesis	1589.85	deep-sea cold seep sediments
3004480	Bifidobacterium adolescentis rpoB mutants conferring resistance to rifampicin	antibiotic target alteration; antibiotic target replacement	rifamycin antibiotic	Inhibition of RNA and DNA synthesis	319522	deep-sea cold seep sediments
3002930	vanR gene in vanO cluster	antibiotic target alteration	glycopeptide antibiotic	Inhibition of cell wall synthesis	201.458	deep-sea cold seep sediments
3007182	blaC	antibiotic inactivation	Beta-lactam	Inhibition of cell wall synthesis	1414.22	deep-sea cold seep sediments
3007210	Nocardia farcinica rox	antibiotic inactivation	rifamycin antibiotic	Inhibition of RNA and DNA synthesis	1496.3	deep-sea cold seep sediments
3007208	HelR	antibiotic target protection	rifamycin antibiotic	Inhibition of RNA and DNA synthesis	2904.78	deep-sea cold seep sediments
3004600	LnuH	antibiotic inactivation	MLS	Inhibition of protein synthesis	149.802	deep-sea cold seep sediments
3007435	WUS-1	antibiotic inactivation	Beta-lactam	Inhibition of cell wall synthesis	354.416	deep-sea cold seep sediments
3007645	Clostridium sporogenes cplR	antibiotic target protection	Multidrug	Inhibition of protein synthesis	317.396	deep-sea cold seep sediments
3007659	putative nickel/cobalt transporter	antibiotic efflux	Multidrug	Inhibition of RNA and DNA synthesis	5780.28	deep-sea cold seep sediments
3002565	AAC(6')-Iu	antibiotic inactivation	aminoglycoside antibiotic	Inhibition of protein synthesis	174.403	deep-sea cold seep sediments
3002488	LRA-9	antibiotic inactivation	Beta-lactam	Inhibition of cell wall synthesis	179.148	deep-sea cold seep sediments
3000839	arlS	antibiotic efflux	Multidrug	Inhibition of RNA and DNA synthesis	402.194	deep-sea cold seep sediments
3000549	adeS	antibiotic efflux	Multidrug	Inhibition of protein synthesis	214.741	deep-sea cold seep sediments
3003055	smeD	antibiotic efflux	Multidrug	Inhibition of protein synthesis	937.266	deep-sea cold seep sediments
3002910	vanL	antibiotic target alteration	glycopeptide antibiotic	Inhibition of cell wall synthesis	207.622	deep-sea cold seep sediments
3002863	dfrA8	antibiotic target replacement	diaminopyrimidine antibiotic	Affects folate metabolism	151.268	deep-sea cold seep sediments
3001812	OXA-54	antibiotic inactivation	Beta-lactam	Inhibition of cell wall synthesis	157.793	deep-sea cold seep sediments
3000812	mtrE	antibiotic efflux	Multidrug	Inhibition of cell wall synthesis	138.81	deep-sea cold seep sediments
3000368	vanC	antibiotic target alteration	glycopeptide antibiotic	Inhibition of cell wall synthesis	408.126	deep-sea cold seep sediments
3002686	catP	antibiotic inactivation	phenicol antibiotic	Inhibition of protein synthesis	185.08	deep-sea cold seep sediments
3000180	tetA(P)	antibiotic efflux	tetracycline antibiotic	Inhibition of protein synthesis	249.74	deep-sea cold seep sediments
3002545	AAC(6')-Ia	antibiotic inactivation	aminoglycoside antibiotic	Inhibition of protein synthesis	1489.54	deep-sea cold seep sediments
3001994	CTX-M-137	antibiotic inactivation	Beta-lactam	Inhibition of cell wall synthesis	173.216	deep-sea cold seep sediments
3003035	mfpA	antibiotic target protection	fluoroquinolone antibiotic	Inhibition of RNA and DNA synthesis	4475.15	deep-sea cold seep sediments
3000793	mdtB	antibiotic efflux	aminocoumarin antibiotic	Inhibition of RNA and DNA synthesis	3087.64	deep-sea cold seep sediments
3003056	smeE	antibiotic efflux	Multidrug	Inhibition of protein synthesis	4322.69	deep-sea cold seep sediments
3002266	IND-10	antibiotic inactivation	Beta-lactam	Inhibition of cell wall synthesis	142.37	deep-sea cold seep sediments
3000860	rmtB	antibiotic target alteration	aminoglycoside antibiotic	Inhibition of protein synthesis	523.208	deep-sea cold seep sediments
3002817	carA	antibiotic target protection	MLS	Inhibition of protein synthesis	163.725	deep-sea cold seep sediments
3000124	mecI	antibiotic target replacement	Beta-lactam	Inhibition of cell wall synthesis	367.788	deep-sea cold seep sediments
3001636	OXA-104	antibiotic inactivation	Beta-lactam	Inhibition of cell wall synthesis	162.539	deep-sea cold seep sediments
3000596	ErmX	antibiotic target alteration	MLS	Inhibition of protein synthesis	1521.57	deep-sea cold seep sediments
3000444	rphA	antibiotic inactivation	rifamycin antibiotic	Inhibition of RNA and DNA synthesis	1541.15	deep-sea cold seep sediments
3002694	cmlA4	antibiotic efflux	phenicol antibiotic	Inhibition of protein synthesis	124.573	deep-sea cold seep sediments
3000410	sul1	antibiotic target replacement	sulfonamide antibiotic	Affects folate metabolism	3571.1	deep-sea cold seep sediments
3003111	lsaB	antibiotic target protection	Multidrug	Inhibition of protein synthesis	146.225	deep-sea cold seep sediments
3002824	ErmV	antibiotic target alteration	MLS	Inhibition of protein synthesis	539.818	deep-sea cold seep sediments
3002522	novA	antibiotic efflux	aminocoumarin antibiotic	Inhibition of RNA and DNA synthesis	1461.66	deep-sea cold seep sediments
3002525	AAC(2')-Ic	antibiotic inactivation	aminoglycoside antibiotic	Inhibition of protein synthesis	5938	deep-sea cold seep sediments
3003010	ceoB	antibiotic efflux	Multidrug	Inhibition of protein synthesis	10366.9	deep-sea cold seep sediments
3002878	BcII	antibiotic inactivation	Beta-lactam	Inhibition of cell wall synthesis	2820.4	deep-sea cold seep sediments
3002703	cmx	antibiotic efflux	phenicol antibiotic	Inhibition of protein synthesis	348.805	deep-sea cold seep sediments
3000245	RbpA	antibiotic target protection	rifamycin antibiotic	Inhibition of RNA and DNA synthesis	5491.61	deep-sea cold seep sediments
3002689	Plasmid-encoded cat (pp-cat)	antibiotic inactivation	phenicol antibiotic	Inhibition of protein synthesis	30864.5	deep-sea cold seep sediments
3003205	Erm(43)	antibiotic target alteration	MLS	Inhibition of protein synthesis	361.856	deep-sea cold seep sediments
3002621	aadA24	antibiotic inactivation	aminoglycoside antibiotic	Inhibition of protein synthesis	1233.87	deep-sea cold seep sediments
3003033	mexY	antibiotic efflux	Multidrug	Inhibition of cell wall , protein, RNA, and DNA synthesis	3105.44	deep-sea cold seep sediments
3000118	vgaB	antibiotic target protection	Multidrug	Inhibition of protein synthesis	328.043	deep-sea cold seep sediments
3000795	mdtE	antibiotic efflux	Multidrug	Inhibition of cell wall , protein, RNA, and DNA synthesis	2976.71	deep-sea cold seep sediments
3002911	vanM	antibiotic target alteration	glycopeptide antibiotic	Inhibition of cell wall synthesis	204.063	deep-sea cold seep sediments
3003052	smeB	antibiotic efflux	Multidrug	Inhibition of cell wall synthesis	5917.23	deep-sea cold seep sediments
3002606	aadA6	antibiotic inactivation	aminoglycoside antibiotic	Inhibition of protein synthesis	836.421	deep-sea cold seep sediments
3002644	APH(3')-IIa	antibiotic inactivation	aminoglycoside antibiotic	Inhibition of protein synthesis	1493.4	deep-sea cold seep sediments
3002578	AAC(6')-Ib7	antibiotic inactivation	aminoglycoside antibiotic	Inhibition of protein synthesis	1476.49	deep-sea cold seep sediments
3000463	gimA	antibiotic inactivation	MLS	Inhibition of protein synthesis	247.96	deep-sea cold seep sediments
3003680	TriB	antibiotic efflux	disinfecting agents and antiseptics	Inhibition of cell wall , protein, RNA, and DNA synthesis	211.775	deep-sea cold seep sediments
3003693	MexK	antibiotic efflux	Multidrug	Inhibition of protein synthesis	3043.15	deep-sea cold seep sediments
3003714	PEDO-2	antibiotic inactivation	Beta-lactam	Inhibition of cell wall synthesis	169.657	deep-sea cold seep sediments
3003748	oleC	antibiotic efflux	MLS	Inhibition of protein synthesis	2997.47	deep-sea cold seep sediments
3003725	vanX gene in vanI cluster	antibiotic target alteration	glycopeptide antibiotic	Inhibition of cell wall synthesis	180.631	deep-sea cold seep sediments
3003733	fusC	antibiotic target protection	fusidane antibiotic	Inhibition of protein synthesis	189.529	deep-sea cold seep sediments
3003955	efpA	antibiotic efflux	Multidrug	Inhibition of RNA and DNA synthesis	7402.33	deep-sea cold seep sediments
3003599	OXA-443	antibiotic inactivation	Beta-lactam	Inhibition of cell wall synthesis	5894.1	deep-sea cold seep sediments
3004679	rmtE2	antibiotic target alteration	aminoglycoside antibiotic	Inhibition of protein synthesis	406.346	deep-sea cold seep sediments
3003600	OXA-444	antibiotic inactivation	Beta-lactam	Inhibition of cell wall synthesis	4437.18	deep-sea cold seep sediments
3004072	OpmB	antibiotic efflux	Multidrug	Inhibition of cell wall , protein, RNA, and DNA synthesis	148.005	deep-sea cold seep sediments
3000804	MexF	antibiotic efflux	Multidrug	Inhibition of RNA and DNA synthesis	2837.6	deep-sea cold seep sediments
3004074	MuxB	antibiotic efflux	Multidrug	Inhibition of cell wall , protein, RNA, and DNA synthesis	8979.96	deep-sea cold seep sediments
3004075	MuxC	antibiotic efflux	Multidrug	Inhibition of cell wall , protein, RNA, and DNA synthesis	4306.08	deep-sea cold seep sediments
3004751	BES-1	antibiotic inactivation	Beta-lactam	Inhibition of cell wall synthesis	173.809	deep-sea cold seep sediments
3004144	AxyY	antibiotic efflux	Multidrug	Inhibition of cell wall , protein, RNA, and DNA synthesis	7445.93	deep-sea cold seep sediments
3000501	rpoB2	antibiotic target alteration; antibiotic target replacement	rifamycin antibiotic	Inhibition of RNA and DNA synthesis	110729	deep-sea cold seep sediments
3003874	ADC-43	antibiotic inactivation	Beta-lactam	Inhibition of cell wall synthesis	227.791	deep-sea cold seep sediments
3004766	CGA-1	antibiotic inactivation	Beta-lactam	Inhibition of cell wall synthesis	347.619	deep-sea cold seep sediments
3001763	OXA-308	antibiotic inactivation	Beta-lactam	Inhibition of cell wall synthesis	166.098	deep-sea cold seep sediments
3003115	OXA-427	antibiotic inactivation	Beta-lactam	Inhibition of cell wall synthesis	157.2	deep-sea cold seep sediments
3003626	OXA-470	antibiotic inactivation	Beta-lactam	Inhibition of cell wall synthesis	160.166	deep-sea cold seep sediments
3004775	CME-1	antibiotic inactivation	Beta-lactam	Inhibition of cell wall synthesis	175.589	deep-sea cold seep sediments
3004582	tet(49)	antibiotic inactivation	tetracycline antibiotic	Inhibition of protein synthesis	1496.07	deep-sea cold seep sediments
3004571	PNGM-1	antibiotic inactivation	Beta-lactam	Inhibition of cell wall synthesis	431134	deep-sea cold seep sediments
3004586	tet(51)	antibiotic inactivation	tetracycline antibiotic	Inhibition of protein synthesis	2992.13	deep-sea cold seep sediments
3004589	tet(53)	antibiotic inactivation	tetracycline antibiotic	Inhibition of protein synthesis	4488.2	deep-sea cold seep sediments
3005031	FRI-8	antibiotic inactivation	Beta-lactam	Inhibition of cell wall synthesis	177.369	deep-sea cold seep sediments
3005094	OXA-898	antibiotic inactivation	Beta-lactam	Inhibition of cell wall synthesis	1452.17	deep-sea cold seep sediments
3006324	ADC-150	antibiotic inactivation	Beta-lactam	Inhibition of cell wall synthesis	455.582	deep-sea cold seep sediments
3006371	ADC-202	antibiotic inactivation	Beta-lactam	Inhibition of cell wall synthesis	113.896	deep-sea cold seep sediments
3005682	GOB-33	antibiotic inactivation	Beta-lactam	Inhibition of cell wall synthesis	172.623	deep-sea cold seep sediments
3005875	OXA-660	antibiotic inactivation	Beta-lactam	Inhibition of cell wall synthesis	213.554	deep-sea cold seep sediments
3007000	STA-1	antibiotic inactivation	Beta-lactam	Inhibition of cell wall synthesis	155.42	deep-sea cold seep sediments
3004092	HMB-1	antibiotic inactivation	Beta-lactam	Inhibition of cell wall synthesis	143.556	deep-sea cold seep sediments
3004480	Bifidobacterium adolescentis rpoB mutants conferring resistance to rifampicin	antibiotic target alteration; antibiotic target replacement	rifamycin antibiotic	Inhibition of RNA and DNA synthesis	271092	deep-sea cold seep sediments
3002930	vanR gene in vanO cluster	antibiotic target alteration	glycopeptide antibiotic	Inhibition of cell wall synthesis	1457.51	deep-sea cold seep sediments
3007075	cph	antibiotic inactivation	aminoglycoside antibiotic	Inhibition of protein synthesis	167.284	deep-sea cold seep sediments
3007098	FosM2	antibiotic inactivation	phosphonic acid antibiotic	Inhibition of cell wall synthesis	166.098	deep-sea cold seep sediments
3007209	Streptomyces venezuelae rox	antibiotic inactivation	rifamycin antibiotic	Inhibition of RNA and DNA synthesis	2971.07	deep-sea cold seep sediments
3007208	HelR	antibiotic target protection	rifamycin antibiotic	Inhibition of RNA and DNA synthesis	1501.11	deep-sea cold seep sediments
3007374	PJM-1	antibiotic inactivation	Beta-lactam	Inhibition of cell wall synthesis	179.148	deep-sea cold seep sediments
3002598	ANT(3'')-II-AAC(6')-IId bifunctional protein	antibiotic inactivation	aminoglycoside antibiotic	Inhibition of protein synthesis	1513.86	deep-sea cold seep sediments
3005023	cfrE	antibiotic target alteration	Multidrug	Inhibition of protein synthesis	204.656	deep-sea cold seep sediments
3007463	IMP-93	antibiotic inactivation	Beta-lactam	Inhibition of cell wall synthesis	219.783	deep-sea cold seep sediments
3007470	IND-17	antibiotic inactivation	Beta-lactam	Inhibition of cell wall synthesis	216.224	deep-sea cold seep sediments
3003745	mef(C)	antibiotic efflux	Multidrug	Inhibition of protein synthesis	121.014	deep-sea cold seep sediments
3002683	catA1	antibiotic inactivation	phenicol antibiotic	Inhibition of protein synthesis	8874.37	deep-sea cold seep sediments
3007645	Clostridium sporogenes cplR	antibiotic target protection	Multidrug	Inhibition of protein synthesis	328.043	deep-sea cold seep sediments
3007659	putative nickel/cobalt transporter	antibiotic efflux	Multidrug	Inhibition of RNA and DNA synthesis	5974.18	deep-sea cold seep sediments
3002835	lnuA	antibiotic inactivation	MLS	Inhibition of protein synthesis	125.184	deep-sea cold seep sediments
3003109	msrE	antibiotic target protection	MLS	Inhibition of protein synthesis	2226.82	deep-sea cold seep sediments
3002649	APH(3')-Va	antibiotic inactivation	aminoglycoside antibiotic	Inhibition of protein synthesis	89.0859	deep-sea cold seep sediments
3002538	AAC(3)-IIIc	antibiotic inactivation	aminoglycoside antibiotic	Inhibition of protein synthesis	61.8192	deep-sea cold seep sediments
3002565	AAC(6')-Iu	antibiotic inactivation	aminoglycoside antibiotic	Inhibition of protein synthesis	64.9102	deep-sea cold seep sediments
3002488	LRA-9	antibiotic inactivation	Beta-lactam	Inhibition of cell wall synthesis	200.029	deep-sea cold seep sediments
3002883	rgt1438	antibiotic inactivation	rifamycin antibiotic	Inhibition of RNA and DNA synthesis	136.444	deep-sea cold seep sediments
3003209	fosA5	antibiotic inactivation	Multidrug	Inhibition of cell wall , protein, RNA, and DNA synthesis	123.638	deep-sea cold seep sediments
3002690	Streptomyces lividans cmlR	antibiotic efflux	phenicol antibiotic	Inhibition of protein synthesis	86.7677	deep-sea cold seep sediments
3000839	arlS	antibiotic efflux	Multidrug	Inhibition of RNA and DNA synthesis	149.691	deep-sea cold seep sediments
3000549	adeS	antibiotic efflux	Multidrug	Inhibition of protein synthesis	119.885	deep-sea cold seep sediments
3003055	smeD	antibiotic efflux	Multidrug	Inhibition of protein synthesis	348.837	deep-sea cold seep sediments
3002111	CMY-98	antibiotic inactivation	Beta-lactam	Inhibition of cell wall synthesis	83.2352	deep-sea cold seep sediments
3003186	CARB-23	antibiotic inactivation	Beta-lactam	Inhibition of cell wall synthesis	69.1051	deep-sea cold seep sediments
3002910	vanL	antibiotic target alteration	glycopeptide antibiotic	Inhibition of cell wall synthesis	77.274	deep-sea cold seep sediments
3002863	dfrA8	antibiotic target replacement	diaminopyrimidine antibiotic	Affects folate metabolism	56.2997	deep-sea cold seep sediments
3001788	OXA-204	antibiotic inactivation	Beta-lactam	Inhibition of cell wall synthesis	146.821	deep-sea cold seep sediments
3001812	OXA-54	antibiotic inactivation	Beta-lactam	Inhibition of cell wall synthesis	58.7283	deep-sea cold seep sediments
3000812	mtrE	antibiotic efflux	Multidrug	Inhibition of cell wall synthesis	51.6632	deep-sea cold seep sediments
3000368	vanC	antibiotic target alteration	glycopeptide antibiotic	Inhibition of cell wall synthesis	151.899	deep-sea cold seep sediments
3002686	catP	antibiotic inactivation	phenicol antibiotic	Inhibition of protein synthesis	68.8843	deep-sea cold seep sediments
3002454	LEN-1	antibiotic inactivation	Beta-lactam	Inhibition of cell wall synthesis	61.8192	deep-sea cold seep sediments
3000180	tetA(P)	antibiotic efflux	tetracycline antibiotic	Inhibition of protein synthesis	92.9496	deep-sea cold seep sediments
3002545	AAC(6')-Ia	antibiotic inactivation	aminoglycoside antibiotic	Inhibition of protein synthesis	800.78	deep-sea cold seep sediments
3001548	OXA-361	antibiotic inactivation	Beta-lactam	Inhibition of cell wall synthesis	61.1569	deep-sea cold seep sediments
3003057	smeF	antibiotic efflux	Multidrug	Inhibition of protein synthesis	103.106	deep-sea cold seep sediments
3002541	AAC(3)-VIIa	antibiotic inactivation	aminoglycoside antibiotic	Inhibition of protein synthesis	63.8063	deep-sea cold seep sediments
3001994	CTX-M-137	antibiotic inactivation	Beta-lactam	Inhibition of cell wall synthesis	64.4686	deep-sea cold seep sediments
3003106	Erm(42)	antibiotic target alteration	MLS	Inhibition of protein synthesis	66.6765	deep-sea cold seep sediments
3002700	cmlv	antibiotic inactivation	phenicol antibiotic	Inhibition of protein synthesis	48.2411	deep-sea cold seep sediments
3002573	AAC(6')-Iae	antibiotic inactivation	aminoglycoside antibiotic	Inhibition of protein synthesis	60.9361	deep-sea cold seep sediments
3003035	mfpA	antibiotic target protection	fluoroquinolone antibiotic	Inhibition of RNA and DNA synthesis	1665.59	deep-sea cold seep sediments
3000793	mdtB	antibiotic efflux	aminocoumarin antibiotic	Inhibition of RNA and DNA synthesis	1149.18	deep-sea cold seep sediments
3003056	smeE	antibiotic efflux	Multidrug	Inhibition of protein synthesis	2183.43	deep-sea cold seep sediments
3000250	ErmC	antibiotic target alteration	MLS	Inhibition of protein synthesis	54.0918	deep-sea cold seep sediments
3002266	IND-10	antibiotic inactivation	Beta-lactam	Inhibition of cell wall synthesis	52.9879	deep-sea cold seep sediments
3000860	rmtB	antibiotic target alteration	aminoglycoside antibiotic	Inhibition of protein synthesis	278.187	deep-sea cold seep sediments
3002817	carA	antibiotic target protection	MLS	Inhibition of protein synthesis	60.9361	deep-sea cold seep sediments
3000124	mecI	antibiotic target replacement	Beta-lactam	Inhibition of cell wall synthesis	136.885	deep-sea cold seep sediments
3001636	OXA-104	antibiotic inactivation	Beta-lactam	Inhibition of cell wall synthesis	120.989	deep-sea cold seep sediments
3000596	ErmX	antibiotic target alteration	MLS	Inhibition of protein synthesis	1101.16	deep-sea cold seep sediments
3000444	rphA	antibiotic inactivation	rifamycin antibiotic	Inhibition of RNA and DNA synthesis	573.594	deep-sea cold seep sediments
3002694	cmlA4	antibiotic efflux	phenicol antibiotic	Inhibition of protein synthesis	46.3644	deep-sea cold seep sediments
3000841	CGB-1	antibiotic inactivation	Beta-lactam	Inhibition of cell wall synthesis	53.6503	deep-sea cold seep sediments
3002660	APH(6)-Id	antibiotic inactivation	aminoglycoside antibiotic	Inhibition of protein synthesis	954.776	deep-sea cold seep sediments
3002699	cmlB1	antibiotic efflux	phenicol antibiotic	Inhibition of protein synthesis	559.023	deep-sea cold seep sediments
3002182	MOX-1	antibiotic inactivation	Beta-lactam	Inhibition of cell wall synthesis	84.5599	deep-sea cold seep sediments
3000410	sul1	antibiotic target replacement	sulfonamide antibiotic	Affects folate metabolism	1329.11	deep-sea cold seep sediments
3002629	ANT(6)-Ib	antibiotic inactivation	aminoglycoside antibiotic	Inhibition of protein synthesis	157.86	deep-sea cold seep sediments
3000495	ErmD	antibiotic target alteration	MLS	Inhibition of protein synthesis	63.5855	deep-sea cold seep sediments
3002923	vanR gene in vanD cluster	antibiotic target alteration	glycopeptide antibiotic	Inhibition of cell wall synthesis	51.4424	deep-sea cold seep sediments
3001303	ErmO-srmA	antibiotic target alteration	MLS	Inhibition of protein synthesis	57.4036	deep-sea cold seep sediments
3002481	AER-1	antibiotic inactivation	Beta-lactam	Inhibition of cell wall synthesis	269.355	deep-sea cold seep sediments
3003111	lsaB	antibiotic target protection	Multidrug	Inhibition of protein synthesis	272.115	deep-sea cold seep sediments
3002824	ErmV	antibiotic target alteration	MLS	Inhibition of protein synthesis	344.421	deep-sea cold seep sediments
3002841	vatB	antibiotic inactivation	MLS	Inhibition of protein synthesis	70.5402	deep-sea cold seep sediments
3002522	novA	antibiotic efflux	aminocoumarin antibiotic	Inhibition of RNA and DNA synthesis	544.009	deep-sea cold seep sediments
3000526	cmeR	antibiotic efflux	Multidrug	Inhibition of cell wall , protein, RNA, and DNA synthesis	69.8778	deep-sea cold seep sediments
3002525	AAC(2')-Ic	antibiotic inactivation	aminoglycoside antibiotic	Inhibition of protein synthesis	3877.61	deep-sea cold seep sediments
3003010	ceoB	antibiotic efflux	Multidrug	Inhibition of protein synthesis	5560.64	deep-sea cold seep sediments
3002352	GES-23	antibiotic inactivation	Beta-lactam	Inhibition of cell wall synthesis	63.3647	deep-sea cold seep sediments
3001970	CTX-M-110	antibiotic inactivation	Beta-lactam	Inhibition of cell wall synthesis	64.4686	deep-sea cold seep sediments
3000617	mecA	antibiotic target replacement	Beta-lactam	Inhibition of cell wall synthesis	221.556	deep-sea cold seep sediments
3002878	BcII	antibiotic inactivation	Beta-lactam	Inhibition of cell wall synthesis	1049.71	deep-sea cold seep sediments
3002703	cmx	antibiotic efflux	phenicol antibiotic	Inhibition of protein synthesis	129.82	deep-sea cold seep sediments
3001935	CTX-M-74	antibiotic inactivation	Beta-lactam	Inhibition of cell wall synthesis	64.2478	deep-sea cold seep sediments
3000245	RbpA	antibiotic target protection	rifamycin antibiotic	Inhibition of RNA and DNA synthesis	2589.78	deep-sea cold seep sediments
3002265	IND-9	antibiotic inactivation	Beta-lactam	Inhibition of cell wall synthesis	132.47	deep-sea cold seep sediments
3000807	MexH	antibiotic efflux	Multidrug	Inhibition of protein synthesis	81.9105	deep-sea cold seep sediments
3000499	AcrE	antibiotic efflux	Multidrug	Inhibition of cell wall synthesis	42.6111	deep-sea cold seep sediments
3002689	Plasmid-encoded cat (pp-cat)	antibiotic inactivation	phenicol antibiotic	Inhibition of protein synthesis	13235.9	deep-sea cold seep sediments
3003205	Erm(43)	antibiotic target alteration	MLS	Inhibition of protein synthesis	134.678	deep-sea cold seep sediments
3002922	vanR gene in vanC cluster	antibiotic target alteration	glycopeptide antibiotic	Inhibition of cell wall synthesis	51.2217	deep-sea cold seep sediments
3002091	CMY-78	antibiotic inactivation	Beta-lactam	Inhibition of cell wall synthesis	84.3391	deep-sea cold seep sediments
3002985	arnA	antibiotic target alteration	peptide antibiotic	Inhibition of cell wall synthesis	1097.84	deep-sea cold seep sediments
3002926	vanR gene in vanG cluster	antibiotic target alteration	glycopeptide antibiotic	Inhibition of cell wall synthesis	260.524	deep-sea cold seep sediments
3000533	macA	antibiotic efflux	MLS	Inhibition of protein synthesis	130.152	deep-sea cold seep sediments
3002621	aadA24	antibiotic inactivation	aminoglycoside antibiotic	Inhibition of protein synthesis	459.229	deep-sea cold seep sediments
3000343	tap	antibiotic efflux	tetracycline antibiotic	Inhibition of protein synthesis	1674.64	deep-sea cold seep sediments
3000318	mphB	antibiotic inactivation	MLS	Inhibition of protein synthesis	100.346	deep-sea cold seep sediments
3000599	Erm(33)	antibiotic target alteration	MLS	Inhibition of protein synthesis	53.871	deep-sea cold seep sediments
3002616	aadA16	antibiotic inactivation	aminoglycoside antibiotic	Inhibition of protein synthesis	93.3912	deep-sea cold seep sediments
3003033	mexY	antibiotic efflux	Multidrug	Inhibition of cell wall , protein, RNA, and DNA synthesis	1155.8	deep-sea cold seep sediments
3000848	DIM-1	antibiotic inactivation	Beta-lactam	Inhibition of cell wall synthesis	250.368	deep-sea cold seep sediments
3000118	vgaB	antibiotic target protection	Multidrug	Inhibition of protein synthesis	244.186	deep-sea cold seep sediments
3002639	APH(3'')-Ib	antibiotic inactivation	aminoglycoside antibiotic	Inhibition of protein synthesis	1094.64	deep-sea cold seep sediments
3000795	mdtE	antibiotic efflux	Multidrug	Inhibition of cell wall , protein, RNA, and DNA synthesis	1107.89	deep-sea cold seep sediments
3003199	AAC(6')-Iak	antibiotic inactivation	aminoglycoside antibiotic	Inhibition of protein synthesis	68.0012	deep-sea cold seep sediments
3002911	vanM	antibiotic target alteration	glycopeptide antibiotic	Inhibition of cell wall synthesis	75.9493	deep-sea cold seep sediments
3000378	MexB	antibiotic efflux	Multidrug	Inhibition of cell wall , protein, RNA, and DNA synthesis	5663.41	deep-sea cold seep sediments
3002931	vanS gene in vanA cluster	antibiotic target alteration	glycopeptide antibiotic	Inhibition of cell wall synthesis	85.0014	deep-sea cold seep sediments
3003052	smeB	antibiotic efflux	Multidrug	Inhibition of cell wall synthesis	2781.87	deep-sea cold seep sediments
3002606	aadA6	antibiotic inactivation	aminoglycoside antibiotic	Inhibition of protein synthesis	311.304	deep-sea cold seep sediments
3000603	Erm(41)	antibiotic target alteration	MLS	Inhibition of protein synthesis	92.0665	deep-sea cold seep sediments
3002510	LRA-3	antibiotic inactivation	Beta-lactam	Inhibition of cell wall synthesis	66.8972	deep-sea cold seep sediments
3002644	APH(3')-IIa	antibiotic inactivation	aminoglycoside antibiotic	Inhibition of protein synthesis	30628.7	deep-sea cold seep sediments
3002578	AAC(6')-Ib7	antibiotic inactivation	aminoglycoside antibiotic	Inhibition of protein synthesis	1041.21	deep-sea cold seep sediments
3000463	gimA	antibiotic inactivation	MLS	Inhibition of protein synthesis	138.431	deep-sea cold seep sediments
3003680	TriB	antibiotic efflux	disinfecting agents and antiseptics	Inhibition of cell wall , protein, RNA, and DNA synthesis	78.8195	deep-sea cold seep sediments
3003682	OpmH	antibiotic efflux	disinfecting agents and antiseptics	Inhibition of cell wall , protein, RNA, and DNA synthesis	533.191	deep-sea cold seep sediments
3003693	MexK	antibiotic efflux	Multidrug	Inhibition of protein synthesis	4756.99	deep-sea cold seep sediments
3003031	MexW	antibiotic efflux	Multidrug	Inhibition of protein synthesis	2249.78	deep-sea cold seep sediments
3003714	PEDO-2	antibiotic inactivation	Beta-lactam	Inhibition of cell wall synthesis	631.439	deep-sea cold seep sediments
3003720	SPG-1	antibiotic inactivation	Beta-lactam	Inhibition of cell wall synthesis	63.1439	deep-sea cold seep sediments
3003748	oleC	antibiotic efflux	MLS	Inhibition of protein synthesis	1115.62	deep-sea cold seep sediments
3004665	cmlA8	antibiotic efflux	phenicol antibiotic	Inhibition of protein synthesis	46.3644	deep-sea cold seep sediments
3003728	vanR gene in vanI cluster	antibiotic target alteration	glycopeptide antibiotic	Inhibition of cell wall synthesis	231.491	deep-sea cold seep sediments
3003725	vanX gene in vanI cluster	antibiotic target alteration	glycopeptide antibiotic	Inhibition of cell wall synthesis	67.2284	deep-sea cold seep sediments
3003733	fusC	antibiotic target protection	fusidane antibiotic	Inhibition of protein synthesis	70.5402	deep-sea cold seep sediments
3004784	FAR-1	antibiotic inactivation	Beta-lactam	Inhibition of cell wall synthesis	197.38	deep-sea cold seep sediments
3004635	AAC(6')-Il	antibiotic inactivation	aminoglycoside antibiotic	Inhibition of protein synthesis	152.009	deep-sea cold seep sediments
3003955	efpA	antibiotic efflux	Multidrug	Inhibition of RNA and DNA synthesis	6037.64	deep-sea cold seep sediments
3004673	FosB6	antibiotic inactivation	phosphonic acid antibiotic	Inhibition of cell wall synthesis	77.274	deep-sea cold seep sediments
3003599	OXA-443	antibiotic inactivation	Beta-lactam	Inhibition of cell wall synthesis	2742.12	deep-sea cold seep sediments
3004679	rmtE2	antibiotic target alteration	aminoglycoside antibiotic	Inhibition of protein synthesis	151.236	deep-sea cold seep sediments
3003600	OXA-444	antibiotic inactivation	Beta-lactam	Inhibition of cell wall synthesis	1651.46	deep-sea cold seep sediments
3004054	Pseudomonas aeruginosa CpxR	antibiotic efflux	Multidrug	Inhibition of cell wall , protein, RNA, and DNA synthesis	1097.73	deep-sea cold seep sediments
3004035	tetA(60)	antibiotic efflux	tetracycline antibiotic	Inhibition of protein synthesis	64.0271	deep-sea cold seep sediments
3004072	OpmB	antibiotic efflux	Multidrug	Inhibition of cell wall , protein, RNA, and DNA synthesis	165.256	deep-sea cold seep sediments
3000804	MexF	antibiotic efflux	Multidrug	Inhibition of RNA and DNA synthesis	3285.69	deep-sea cold seep sediments
3004074	MuxB	antibiotic efflux	Multidrug	Inhibition of cell wall , protein, RNA, and DNA synthesis	3342.21	deep-sea cold seep sediments
3004075	MuxC	antibiotic efflux	Multidrug	Inhibition of cell wall , protein, RNA, and DNA synthesis	2175.04	deep-sea cold seep sediments
3004761	BRO-1	antibiotic inactivation	Beta-lactam	Inhibition of cell wall synthesis	138.652	deep-sea cold seep sediments
3004751	BES-1	antibiotic inactivation	Beta-lactam	Inhibition of cell wall synthesis	64.6894	deep-sea cold seep sediments
3004144	AxyY	antibiotic efflux	Multidrug	Inhibition of cell wall , protein, RNA, and DNA synthesis	4041.43	deep-sea cold seep sediments
3004146	cfrC	antibiotic target alteration	Multidrug	Inhibition of protein synthesis	152.34	deep-sea cold seep sediments
3002527	AAC(2')-Ie	antibiotic inactivation	aminoglycoside antibiotic	Inhibition of protein synthesis	60.6049	deep-sea cold seep sediments
3000501	rpoB2	antibiotic target alteration; antibiotic target replacement	rifamycin antibiotic	Inhibition of RNA and DNA synthesis	165617	deep-sea cold seep sediments
3003859	ADC-15	antibiotic inactivation	Beta-lactam	Inhibition of cell wall synthesis	84.7807	deep-sea cold seep sediments
3003874	ADC-43	antibiotic inactivation	Beta-lactam	Inhibition of cell wall synthesis	84.7807	deep-sea cold seep sediments
3004766	CGA-1	antibiotic inactivation	Beta-lactam	Inhibition of cell wall synthesis	194.068	deep-sea cold seep sediments
3001457	OXA-152	antibiotic inactivation	Beta-lactam	Inhibition of cell wall synthesis	63.1439	deep-sea cold seep sediments
3004739	ARL-6	antibiotic inactivation	Beta-lactam	Inhibition of cell wall synthesis	62.4816	deep-sea cold seep sediments
3004810	GOB-3	antibiotic inactivation	Beta-lactam	Inhibition of cell wall synthesis	55.6373	deep-sea cold seep sediments
3001763	OXA-308	antibiotic inactivation	Beta-lactam	Inhibition of cell wall synthesis	123.638	deep-sea cold seep sediments
3003620	OXA-464	antibiotic inactivation	Beta-lactam	Inhibition of cell wall synthesis	196.276	deep-sea cold seep sediments
3003115	OXA-427	antibiotic inactivation	Beta-lactam	Inhibition of cell wall synthesis	58.5075	deep-sea cold seep sediments
3003626	OXA-470	antibiotic inactivation	Beta-lactam	Inhibition of cell wall synthesis	178.834	deep-sea cold seep sediments
3004775	CME-1	antibiotic inactivation	Beta-lactam	Inhibition of cell wall synthesis	196.055	deep-sea cold seep sediments
3004827	LEN-35	antibiotic inactivation	Beta-lactam	Inhibition of cell wall synthesis	63.3647	deep-sea cold seep sediments
3003741	mphE	antibiotic inactivation	MLS	Inhibition of protein synthesis	553.613	deep-sea cold seep sediments
3004582	tet(49)	antibiotic inactivation	tetracycline antibiotic	Inhibition of protein synthesis	3298.06	deep-sea cold seep sediments
3004571	PNGM-1	antibiotic inactivation	Beta-lactam	Inhibition of cell wall synthesis	318446	deep-sea cold seep sediments
3004586	tet(51)	antibiotic inactivation	tetracycline antibiotic	Inhibition of protein synthesis	1113.63	deep-sea cold seep sediments
3004589	tet(53)	antibiotic inactivation	tetracycline antibiotic	Inhibition of protein synthesis	4411.69	deep-sea cold seep sediments
3005015	VMB-1	antibiotic inactivation	Beta-lactam	Inhibition of cell wall synthesis	547.542	deep-sea cold seep sediments
3005031	FRI-8	antibiotic inactivation	Beta-lactam	Inhibition of cell wall synthesis	66.0141	deep-sea cold seep sediments
3005036	BLMT	antibiotic inactivation	glycopeptide antibiotic	Inhibition of cell wall synthesis	5215.34	deep-sea cold seep sediments
3005046	MecC-type methicillin resistance repressor MecI	antibiotic target replacement	Beta-lactam	Inhibition of cell wall synthesis	151.788	deep-sea cold seep sediments
3005069	rsmA	antibiotic efflux	Multidrug	Inhibition of RNA and DNA synthesis	362.746	deep-sea cold seep sediments
3005089	mef(D)	antibiotic efflux	MLS	Inhibition of protein synthesis	88.3132	deep-sea cold seep sediments
3005091	RanA	antibiotic efflux	Multidrug	Inhibition of protein synthesis	285.914	deep-sea cold seep sediments
3005094	OXA-898	antibiotic inactivation	Beta-lactam	Inhibition of cell wall synthesis	540.477	deep-sea cold seep sediments
3005128	PDC-47	antibiotic inactivation	Beta-lactam	Inhibition of cell wall synthesis	87.8716	deep-sea cold seep sediments
3006863	AAK-1	antibiotic inactivation	Beta-lactam	Inhibition of cell wall synthesis	126.729	deep-sea cold seep sediments
3006324	ADC-150	antibiotic inactivation	Beta-lactam	Inhibition of cell wall synthesis	169.561	deep-sea cold seep sediments
3006371	ADC-202	antibiotic inactivation	Beta-lactam	Inhibition of cell wall synthesis	42.3903	deep-sea cold seep sediments
3006890	AFM-1	antibiotic inactivation	Beta-lactam	Inhibition of cell wall synthesis	88.7548	deep-sea cold seep sediments
3006896	ANA-1	antibiotic inactivation	Beta-lactam	Inhibition of cell wall synthesis	56.5204	deep-sea cold seep sediments
3006864	CRD3-1	antibiotic inactivation	Beta-lactam	Inhibition of cell wall synthesis	134.236	deep-sea cold seep sediments
3006871	CSP-1	antibiotic inactivation	Beta-lactam	Inhibition of cell wall synthesis	202.679	deep-sea cold seep sediments
3006873	EAM-1	antibiotic inactivation	Beta-lactam	Inhibition of cell wall synthesis	140.86	deep-sea cold seep sediments
3005462	EBR-4	antibiotic inactivation	Beta-lactam	Inhibition of cell wall synthesis	52.1048	deep-sea cold seep sediments
3006884	EFM-1	antibiotic inactivation	Beta-lactam	Inhibition of cell wall synthesis	4850.05	deep-sea cold seep sediments
3005682	GOB-33	antibiotic inactivation	Beta-lactam	Inhibition of cell wall synthesis	64.2478	deep-sea cold seep sediments
3002237	IMP-46	antibiotic inactivation	Beta-lactam	Inhibition of cell wall synthesis	80.1442	deep-sea cold seep sediments
3006955	MYX-1	antibiotic inactivation	Beta-lactam	Inhibition of cell wall synthesis	57.8451	deep-sea cold seep sediments
3005717	OXA-114r	antibiotic inactivation	Beta-lactam	Inhibition of cell wall synthesis	152.34	deep-sea cold seep sediments
3005875	OXA-660	antibiotic inactivation	Beta-lactam	Inhibition of cell wall synthesis	79.4819	deep-sea cold seep sediments
3006098	OXA-911	antibiotic inactivation	Beta-lactam	Inhibition of cell wall synthesis	60.7153	deep-sea cold seep sediments
3006126	OXA-947	antibiotic inactivation	Beta-lactam	Inhibition of cell wall synthesis	91.4042	deep-sea cold seep sediments
3006974	POM-1	antibiotic inactivation	Beta-lactam	Inhibition of cell wall synthesis	190.094	deep-sea cold seep sediments
3006980	RAHN-2	antibiotic inactivation	Beta-lactam	Inhibition of cell wall synthesis	65.3518	deep-sea cold seep sediments
3006984	RUB-1	antibiotic inactivation	Beta-lactam	Inhibition of cell wall synthesis	62.9232	deep-sea cold seep sediments
3007000	STA-1	antibiotic inactivation	Beta-lactam	Inhibition of cell wall synthesis	57.8451	deep-sea cold seep sediments
3000808	MexI	antibiotic efflux	Multidrug	Inhibition of protein synthesis	568.516	deep-sea cold seep sediments
3002963	vanZ gene in vanF cluster	antibiotic target alteration	glycopeptide antibiotic	Inhibition of cell wall synthesis	68.5531	deep-sea cold seep sediments
3003710	MexL	antibiotic efflux	Multidrug	Inhibition of protein synthesis	117.567	deep-sea cold seep sediments
3003730	Bifidobacterium bifidum ileS conferring resistance to mupirocin	antibiotic target alteration	mupirocin-like antibiotic	Inhibition of RNA and DNA synthesis	4403.3	deep-sea cold seep sediments
3004092	HMB-1	antibiotic inactivation	Beta-lactam	Inhibition of cell wall synthesis	53.4295	deep-sea cold seep sediments
3004480	Bifidobacterium adolescentis rpoB mutants conferring resistance to rifampicin	antibiotic target alteration; antibiotic target replacement	rifamycin antibiotic	Inhibition of RNA and DNA synthesis	341608	deep-sea cold seep sediments
3002930	vanR gene in vanO cluster	antibiotic target alteration	glycopeptide antibiotic	Inhibition of cell wall synthesis	619.959	deep-sea cold seep sediments
3007075	cph	antibiotic inactivation	aminoglycoside antibiotic	Inhibition of protein synthesis	62.2608	deep-sea cold seep sediments
3007098	FosM2	antibiotic inactivation	phosphonic acid antibiotic	Inhibition of cell wall synthesis	123.638	deep-sea cold seep sediments
3007109	nimG	antibiotic inactivation	nitroimidazole antibiotic	Inhibition of RNA and DNA synthesis	145.717	deep-sea cold seep sediments
3007182	blaC	antibiotic inactivation	Beta-lactam	Inhibition of cell wall synthesis	544.009	deep-sea cold seep sediments
3007190	vanX gene in vanP cluster	antibiotic target alteration	glycopeptide antibiotic	Inhibition of cell wall synthesis	67.2284	deep-sea cold seep sediments
3007209	Streptomyces venezuelae rox	antibiotic inactivation	rifamycin antibiotic	Inhibition of RNA and DNA synthesis	1105.79	deep-sea cold seep sediments
3007210	Nocardia farcinica rox	antibiotic inactivation	rifamycin antibiotic	Inhibition of RNA and DNA synthesis	627.907	deep-sea cold seep sediments
3007208	HelR	antibiotic target protection	rifamycin antibiotic	Inhibition of RNA and DNA synthesis	1676.07	deep-sea cold seep sediments
3007374	PJM-1	antibiotic inactivation	Beta-lactam	Inhibition of cell wall synthesis	66.6765	deep-sea cold seep sediments
3007401	ANT(9)-Ib	antibiotic inactivation	aminoglycoside antibiotic	Inhibition of protein synthesis	56.5204	deep-sea cold seep sediments
3004600	LnuH	antibiotic inactivation	MLS	Inhibition of protein synthesis	57.6244	deep-sea cold seep sediments
3002598	ANT(3'')-II-AAC(6')-IId bifunctional protein	antibiotic inactivation	aminoglycoside antibiotic	Inhibition of protein synthesis	563.438	deep-sea cold seep sediments
3005023	cfrE	antibiotic target alteration	Multidrug	Inhibition of protein synthesis	76.1701	deep-sea cold seep sediments
3007435	WUS-1	antibiotic inactivation	Beta-lactam	Inhibition of cell wall synthesis	136.333	deep-sea cold seep sediments
3007443	NDM-44	antibiotic inactivation	Beta-lactam	Inhibition of cell wall synthesis	59.8322	deep-sea cold seep sediments
3007463	IMP-93	antibiotic inactivation	Beta-lactam	Inhibition of cell wall synthesis	81.8001	deep-sea cold seep sediments
3007470	IND-17	antibiotic inactivation	Beta-lactam	Inhibition of cell wall synthesis	80.4754	deep-sea cold seep sediments
3003745	mef(C)	antibiotic efflux	Multidrug	Inhibition of protein synthesis	270.238	deep-sea cold seep sediments
3007044	mef(F)	antibiotic efflux	MLS	Inhibition of protein synthesis	43.9358	deep-sea cold seep sediments
3002683	catA1	antibiotic inactivation	phenicol antibiotic	Inhibition of protein synthesis	3302.91	deep-sea cold seep sediments
3007645	Clostridium sporogenes cplR	antibiotic target protection	Multidrug	Inhibition of protein synthesis	305.232	deep-sea cold seep sediments
3007659	putative nickel/cobalt transporter	antibiotic efflux	Multidrug	Inhibition of RNA and DNA synthesis	4405.83	deep-sea cold seep sediments
3002830	vgaALC	antibiotic target protection	Multidrug	Inhibition of protein synthesis	245.224	deep-sea cold seep sediments
3000839	arlS	antibiotic efflux	Multidrug	Inhibition of RNA and DNA synthesis	211.933	deep-sea cold seep sediments
3002695	cmlA5	antibiotic efflux	phenicol antibiotic	Inhibition of protein synthesis	1969.29	deep-sea cold seep sediments
3002910	vanL	antibiotic target alteration	glycopeptide antibiotic	Inhibition of cell wall synthesis	328.215	deep-sea cold seep sediments
3002591	AAC(6')-Ib-Suzhou	antibiotic inactivation	aminoglycoside antibiotic	Inhibition of protein synthesis	243.348	deep-sea cold seep sediments
3002454	LEN-1	antibiotic inactivation	Beta-lactam	Inhibition of cell wall synthesis	262.572	deep-sea cold seep sediments
3001329	mdtG	antibiotic efflux	phosphonic acid antibiotic	Inhibition of cell wall synthesis	1342.4	deep-sea cold seep sediments
3002700	cmlv	antibiotic inactivation	phenicol antibiotic	Inhibition of protein synthesis	614.7	deep-sea cold seep sediments
3000621	PC1 beta-lactamase (blaZ)	antibiotic inactivation	Beta-lactam	Inhibition of cell wall synthesis	264.448	deep-sea cold seep sediments
3002573	AAC(6')-Iae	antibiotic inactivation	aminoglycoside antibiotic	Inhibition of protein synthesis	258.821	deep-sea cold seep sediments
3002884	iri	antibiotic inactivation	rifamycin antibiotic	Inhibition of RNA and DNA synthesis	225.062	deep-sea cold seep sediments
3000793	mdtB	antibiotic efflux	aminocoumarin antibiotic	Inhibition of RNA and DNA synthesis	2440.51	deep-sea cold seep sediments
3003056	smeE	antibiotic efflux	Multidrug	Inhibition of protein synthesis	4881.03	deep-sea cold seep sediments
3000596	ErmX	antibiotic target alteration	MLS	Inhibition of protein synthesis	267.261	deep-sea cold seep sediments
3000412	sul2	antibiotic target replacement	sulfonamide antibiotic	Affects folate metabolism	255.07	deep-sea cold seep sediments
3000444	rphA	antibiotic inactivation	rifamycin antibiotic	Inhibition of RNA and DNA synthesis	2436.29	deep-sea cold seep sediments
3003563	RCP-1	antibiotic inactivation	Beta-lactam	Inhibition of cell wall synthesis	275.701	deep-sea cold seep sediments
3000841	CGB-1	antibiotic inactivation	Beta-lactam	Inhibition of cell wall synthesis	341.813	deep-sea cold seep sediments
3000495	ErmD	antibiotic target alteration	MLS	Inhibition of protein synthesis	540.148	deep-sea cold seep sediments
3002525	AAC(2')-Ic	antibiotic inactivation	aminoglycoside antibiotic	Inhibition of protein synthesis	1365.38	deep-sea cold seep sediments
3003010	ceoB	antibiotic efflux	Multidrug	Inhibition of protein synthesis	2410.04	deep-sea cold seep sediments
3000595	ErmT	antibiotic target alteration	MLS	Inhibition of protein synthesis	804.127	deep-sea cold seep sediments
3002684	catII	antibiotic inactivation	phenicol antibiotic	Inhibition of protein synthesis	1103.74	deep-sea cold seep sediments
3002895	SAT-2	antibiotic inactivation	nucleoside antibiotic	Inhibition of protein synthesis	492.323	deep-sea cold seep sediments
3002878	BcII	antibiotic inactivation	Beta-lactam	Inhibition of cell wall synthesis	361.506	deep-sea cold seep sediments
3002265	IND-9	antibiotic inactivation	Beta-lactam	Inhibition of cell wall synthesis	337.593	deep-sea cold seep sediments
3002985	arnA	antibiotic target alteration	peptide antibiotic	Inhibition of cell wall synthesis	4663	deep-sea cold seep sediments
3000533	macA	antibiotic efflux	MLS	Inhibition of protein synthesis	552.808	deep-sea cold seep sediments
3000848	DIM-1	antibiotic inactivation	Beta-lactam	Inhibition of cell wall synthesis	590.787	deep-sea cold seep sediments
3000378	MexB	antibiotic efflux	Multidrug	Inhibition of cell wall , protein, RNA, and DNA synthesis	6872.83	deep-sea cold seep sediments
3001424	OXA-29	antibiotic inactivation	Beta-lactam	Inhibition of cell wall synthesis	250.381	deep-sea cold seep sediments
3000603	Erm(41)	antibiotic target alteration	MLS	Inhibition of protein synthesis	260.697	deep-sea cold seep sediments
3002644	APH(3')-IIa	antibiotic inactivation	aminoglycoside antibiotic	Inhibition of protein synthesis	2360.81	deep-sea cold seep sediments
3000463	gimA	antibiotic inactivation	MLS	Inhibition of protein synthesis	195.991	deep-sea cold seep sediments
3003714	PEDO-2	antibiotic inactivation	Beta-lactam	Inhibition of cell wall synthesis	536.397	deep-sea cold seep sediments
3003717	ESP-1	antibiotic inactivation	Beta-lactam	Inhibition of cell wall synthesis	272.888	deep-sea cold seep sediments
3004645	dfrI	antibiotic target replacement	diaminopyrimidine antibiotic	Affects folate metabolism	270.074	deep-sea cold seep sediments
3003955	efpA	antibiotic efflux	Multidrug	Inhibition of RNA and DNA synthesis	4730.52	deep-sea cold seep sediments
3003964	hp1181	antibiotic efflux	Multidrug	Inhibition of RNA and DNA synthesis	208.182	deep-sea cold seep sediments
3004673	FosB6	antibiotic inactivation	phosphonic acid antibiotic	Inhibition of cell wall synthesis	328.215	deep-sea cold seep sediments
3003992	rphB	antibiotic inactivation	rifamycin antibiotic	Inhibition of RNA and DNA synthesis	9544.03	deep-sea cold seep sediments
3000804	MexF	antibiotic efflux	Multidrug	Inhibition of RNA and DNA synthesis	9469.95	deep-sea cold seep sediments
3004091	ANT(3'')-IIc	antibiotic inactivation	aminoglycoside antibiotic	Inhibition of protein synthesis	365.726	deep-sea cold seep sediments
3004074	MuxB	antibiotic efflux	Multidrug	Inhibition of cell wall , protein, RNA, and DNA synthesis	2447.55	deep-sea cold seep sediments
3004090	ANT(3'')-IIb	antibiotic inactivation	aminoglycoside antibiotic	Inhibition of protein synthesis	247.568	deep-sea cold seep sediments
3004105	TMB-1	antibiotic inactivation	Beta-lactam	Inhibition of cell wall synthesis	346.033	deep-sea cold seep sediments
3004107	Pseudomonas aeruginosa soxR	antibiotic target alteration; antibiotic efflux	Multidrug	Inhibition of cell wall , protein, RNA, and DNA synthesis	294.456	deep-sea cold seep sediments
3004751	BES-1	antibiotic inactivation	Beta-lactam	Inhibition of cell wall synthesis	274.763	deep-sea cold seep sediments
3004142	OprZ	antibiotic efflux	Multidrug	Inhibition of cell wall , protein, RNA, and DNA synthesis	652.679	deep-sea cold seep sediments
3000501	rpoB2	antibiotic target alteration; antibiotic target replacement	rifamycin antibiotic	Inhibition of RNA and DNA synthesis	327729	deep-sea cold seep sediments
3004463	EBR-2	antibiotic inactivation	Beta-lactam	Inhibition of cell wall synthesis	663.932	deep-sea cold seep sediments
3004766	CGA-1	antibiotic inactivation	Beta-lactam	Inhibition of cell wall synthesis	274.763	deep-sea cold seep sediments
3004740	AST-1	antibiotic inactivation	Beta-lactam	Inhibition of cell wall synthesis	291.643	deep-sea cold seep sediments
3004770	CIA-3	antibiotic inactivation	Beta-lactam	Inhibition of cell wall synthesis	274.763	deep-sea cold seep sediments
3004775	CME-1	antibiotic inactivation	Beta-lactam	Inhibition of cell wall synthesis	277.576	deep-sea cold seep sediments
3004582	tet(49)	antibiotic inactivation	tetracycline antibiotic	Inhibition of protein synthesis	4730.05	deep-sea cold seep sediments
3004571	PNGM-1	antibiotic inactivation	Beta-lactam	Inhibition of cell wall synthesis	82381.1	deep-sea cold seep sediments
3004581	tet(48)	antibiotic inactivation	tetracycline antibiotic	Inhibition of protein synthesis	9377.58	deep-sea cold seep sediments
3004586	tet(51)	antibiotic inactivation	tetracycline antibiotic	Inhibition of protein synthesis	2365.03	deep-sea cold seep sediments
3004589	tet(53)	antibiotic inactivation	tetracycline antibiotic	Inhibition of protein synthesis	3456.58	deep-sea cold seep sediments
3005009	qacE	antibiotic efflux	disinfecting agents and antiseptics	Inhibition of cell wall , protein, RNA, and DNA synthesis	260.228	deep-sea cold seep sediments
3005010	qacEdelta1	antibiotic efflux	disinfecting agents and antiseptics	Inhibition of cell wall , protein, RNA, and DNA synthesis	271.95	deep-sea cold seep sediments
3005040	YajC	antibiotic efflux	Multidrug	Inhibition of cell wall , protein, RNA, and DNA synthesis	370.883	deep-sea cold seep sediments
3005044	OmpA	reduced permeability to antibiotic	peptide antibiotic	Inhibition of cell wall synthesis	351.659	deep-sea cold seep sediments
3005046	MecC-type methicillin resistance repressor MecI	antibiotic target replacement	Beta-lactam	Inhibition of cell wall synthesis	293.049	deep-sea cold seep sediments
3005069	rsmA	antibiotic efflux	Multidrug	Inhibition of RNA and DNA synthesis	3546.6	deep-sea cold seep sediments
3005094	OXA-898	antibiotic inactivation	Beta-lactam	Inhibition of cell wall synthesis	4718.8	deep-sea cold seep sediments
3005266	TEM-235	antibiotic inactivation	Beta-lactam	Inhibition of cell wall synthesis	4709.89	deep-sea cold seep sediments
3006329	ADC-155	antibiotic inactivation	Beta-lactam	Inhibition of cell wall synthesis	180.049	deep-sea cold seep sediments
3006871	CSP-1	antibiotic inactivation	Beta-lactam	Inhibition of cell wall synthesis	286.954	deep-sea cold seep sediments
3005639	CTX-M-216	antibiotic inactivation	Beta-lactam	Inhibition of cell wall synthesis	273.825	deep-sea cold seep sediments
3006879	EC-19	antibiotic inactivation	Beta-lactam	Inhibition of cell wall synthesis	177.236	deep-sea cold seep sediments
3005682	GOB-33	antibiotic inactivation	Beta-lactam	Inhibition of cell wall synthesis	682.219	deep-sea cold seep sediments
3006955	MYX-1	antibiotic inactivation	Beta-lactam	Inhibition of cell wall synthesis	614.231	deep-sea cold seep sediments
3005844	OXA-623	antibiotic inactivation	Beta-lactam	Inhibition of cell wall synthesis	233.502	deep-sea cold seep sediments
3006974	POM-1	antibiotic inactivation	Beta-lactam	Inhibition of cell wall synthesis	269.136	deep-sea cold seep sediments
3003730	Bifidobacterium bifidum ileS conferring resistance to mupirocin	antibiotic target alteration	mupirocin-like antibiotic	Inhibition of RNA and DNA synthesis	21300.2	deep-sea cold seep sediments
3004480	Bifidobacterium adolescentis rpoB mutants conferring resistance to rifampicin	antibiotic target alteration; antibiotic target replacement	rifamycin antibiotic	Inhibition of RNA and DNA synthesis	446917	deep-sea cold seep sediments
3005008	TxR	antibiotic efflux	tetracycline antibiotic	Inhibition of protein synthesis	299.145	deep-sea cold seep sediments
3002930	vanR gene in vanO cluster	antibiotic target alteration	glycopeptide antibiotic	Inhibition of cell wall synthesis	9326	deep-sea cold seep sediments
3007210	Nocardia farcinica rox	antibiotic inactivation	rifamycin antibiotic	Inhibition of RNA and DNA synthesis	222.249	deep-sea cold seep sediments
3007208	HelR	antibiotic target protection	rifamycin antibiotic	Inhibition of RNA and DNA synthesis	2373	deep-sea cold seep sediments
3005023	cfrE	antibiotic target alteration	Multidrug	Inhibition of protein synthesis	485.29	deep-sea cold seep sediments
3002511	LRA-12	antibiotic inactivation	Beta-lactam	Inhibition of cell wall synthesis	217.19	deep-sea cold seep sediments
3002488	LRA-9	antibiotic inactivation	Beta-lactam	Inhibition of cell wall synthesis	223.1	deep-sea cold seep sediments
3000572	tet(42)	antibiotic efflux	tetracycline antibiotic	Inhibition of protein synthesis	158.46	deep-sea cold seep sediments
3003055	smeD	antibiotic efflux	Multidrug	Inhibition of protein synthesis	291.803	deep-sea cold seep sediments
3001384	TEM-207	antibiotic inactivation	Beta-lactam	Inhibition of cell wall synthesis	9116.81	deep-sea cold seep sediments
3000805	OprN	antibiotic efflux	Multidrug	Inhibition of RNA and DNA synthesis	174.712	deep-sea cold seep sediments
3002925	vanR gene in vanF cluster	antibiotic target alteration	glycopeptide antibiotic	Inhibition of cell wall synthesis	171.388	deep-sea cold seep sediments
3002637	APH(2'')-IVa	antibiotic inactivation	aminoglycoside antibiotic	Inhibition of protein synthesis	446.2	deep-sea cold seep sediments
3001812	OXA-54	antibiotic inactivation	Beta-lactam	Inhibition of cell wall synthesis	393.01	deep-sea cold seep sediments
3002454	LEN-1	antibiotic inactivation	Beta-lactam	Inhibition of cell wall synthesis	310.271	deep-sea cold seep sediments
3002927	vanR gene in vanL cluster	antibiotic target alteration	glycopeptide antibiotic	Inhibition of cell wall synthesis	171.388	deep-sea cold seep sediments
3000194	tet(W)	antibiotic target protection	tetracycline antibiotic	Inhibition of protein synthesis	5437.14	deep-sea cold seep sediments
3003014	dfrA16	antibiotic target replacement	diaminopyrimidine antibiotic	Affects folate metabolism	291.803	deep-sea cold seep sediments
3003557	SFB-1	antibiotic inactivation	Beta-lactam	Inhibition of cell wall synthesis	180.992	deep-sea cold seep sediments
3001028	TEM-162	antibiotic inactivation	Beta-lactam	Inhibition of cell wall synthesis	12933.1	deep-sea cold seep sediments
3002700	cmlv	antibiotic inactivation	phenicol antibiotic	Inhibition of protein synthesis	484.245	deep-sea cold seep sediments
3002529	AAC(3)-Id	antibiotic inactivation	aminoglycoside antibiotic	Inhibition of protein synthesis	234.92	deep-sea cold seep sediments
3001037	TEM-171	antibiotic inactivation	Beta-lactam	Inhibition of cell wall synthesis	7420.66	deep-sea cold seep sediments
3001374	TEM-185	antibiotic inactivation	Beta-lactam	Inhibition of cell wall synthesis	7420.66	deep-sea cold seep sediments
3000124	mecI	antibiotic target replacement	Beta-lactam	Inhibition of cell wall synthesis	229.01	deep-sea cold seep sediments
3000596	ErmX	antibiotic target alteration	MLS	Inhibition of protein synthesis	15895.9	deep-sea cold seep sediments
3000167	tet(C)	antibiotic efflux	tetracycline antibiotic	Inhibition of protein synthesis	586.561	deep-sea cold seep sediments
3000841	CGB-1	antibiotic inactivation	Beta-lactam	Inhibition of cell wall synthesis	448.785	deep-sea cold seep sediments
3002660	APH(6)-Id	antibiotic inactivation	aminoglycoside antibiotic	Inhibition of protein synthesis	3709.96	deep-sea cold seep sediments
3002554	AAC(6')-Ig	antibiotic inactivation	aminoglycoside antibiotic	Inhibition of protein synthesis	323.569	deep-sea cold seep sediments
3000181	tet(V)	antibiotic efflux	tetracycline antibiotic	Inhibition of protein synthesis	1861.63	deep-sea cold seep sediments
3002923	vanR gene in vanD cluster	antibiotic target alteration	glycopeptide antibiotic	Inhibition of cell wall synthesis	516.38	deep-sea cold seep sediments
3003111	lsaB	antibiotic target protection	Multidrug	Inhibition of protein synthesis	182.1	deep-sea cold seep sediments
3002174	MIR-9	antibiotic inactivation	Beta-lactam	Inhibition of cell wall synthesis	282.199	deep-sea cold seep sediments
3002522	novA	antibiotic efflux	aminocoumarin antibiotic	Inhibition of RNA and DNA synthesis	2047.79	deep-sea cold seep sediments
3003010	ceoB	antibiotic efflux	Multidrug	Inhibition of protein synthesis	7214.55	deep-sea cold seep sediments
3002485	LRA-2	antibiotic inactivation	Beta-lactam	Inhibition of cell wall synthesis	223.839	deep-sea cold seep sediments
3000245	RbpA	antibiotic target protection	rifamycin antibiotic	Inhibition of RNA and DNA synthesis	1826.54	deep-sea cold seep sediments
3000491	acrD	antibiotic efflux	aminoglycoside antibiotic	Inhibition of protein synthesis	1917.03	deep-sea cold seep sediments
3000502	AcrF	antibiotic efflux	Multidrug	Inhibition of cell wall synthesis	5352.18	deep-sea cold seep sediments
3002689	Plasmid-encoded cat (pp-cat)	antibiotic inactivation	phenicol antibiotic	Inhibition of protein synthesis	3331.72	deep-sea cold seep sediments
3002472	LEN-4	antibiotic inactivation	Beta-lactam	Inhibition of cell wall synthesis	202.415	deep-sea cold seep sediments
3001054	TEM-194	antibiotic inactivation	Beta-lactam	Inhibition of cell wall synthesis	6890.61	deep-sea cold seep sediments
3003009	ceoA	antibiotic efflux	Multidrug	Inhibition of protein synthesis	1799.57	deep-sea cold seep sediments
3002260	IND-4	antibiotic inactivation	Beta-lactam	Inhibition of cell wall synthesis	179.514	deep-sea cold seep sediments
3002639	APH(3'')-Ib	antibiotic inactivation	aminoglycoside antibiotic	Inhibition of protein synthesis	5543.52	deep-sea cold seep sediments
3002911	vanM	antibiotic target alteration	glycopeptide antibiotic	Inhibition of cell wall synthesis	254.127	deep-sea cold seep sediments
3001017	TEM-150	antibiotic inactivation	Beta-lactam	Inhibition of cell wall synthesis	1802.16	deep-sea cold seep sediments
3000565	tet(38)	antibiotic efflux	tetracycline antibiotic	Inhibition of protein synthesis	166.586	deep-sea cold seep sediments
3002958	vanY gene in vanF cluster	antibiotic target alteration	glycopeptide antibiotic	Inhibition of cell wall synthesis	217.19	deep-sea cold seep sediments
3002606	aadA6	antibiotic inactivation	aminoglycoside antibiotic	Inhibition of protein synthesis	312.488	deep-sea cold seep sediments
3000603	Erm(41)	antibiotic target alteration	MLS	Inhibition of protein synthesis	256.713	deep-sea cold seep sediments
3000217	blaR1	antibiotic inactivation	Beta-lactam	Inhibition of cell wall synthesis	217.559	deep-sea cold seep sediments
3002644	APH(3')-IIa	antibiotic inactivation	aminoglycoside antibiotic	Inhibition of protein synthesis	3425.91	deep-sea cold seep sediments
3002894	otr(C)	antibiotic efflux	tetracycline antibiotic	Inhibition of protein synthesis	390.056	deep-sea cold seep sediments
3003714	PEDO-2	antibiotic inactivation	Beta-lactam	Inhibition of cell wall synthesis	845.12	deep-sea cold seep sediments
3003748	oleC	antibiotic efflux	MLS	Inhibition of protein synthesis	602.074	deep-sea cold seep sediments
3003733	fusC	antibiotic target protection	fusidane antibiotic	Inhibition of protein synthesis	236.028	deep-sea cold seep sediments
3004784	FAR-1	antibiotic inactivation	Beta-lactam	Inhibition of cell wall synthesis	330.217	deep-sea cold seep sediments
3003922	oqxA	antibiotic efflux	Multidrug	Inhibition of protein synthesis	3619.83	deep-sea cold seep sediments
3003955	efpA	antibiotic efflux	Multidrug	Inhibition of RNA and DNA synthesis	3334.31	deep-sea cold seep sediments
3003987	VatI	antibiotic inactivation	MLS	Inhibition of protein synthesis	233.812	deep-sea cold seep sediments
3003599	OXA-443	antibiotic inactivation	Beta-lactam	Inhibition of cell wall synthesis	5505.1	deep-sea cold seep sediments
3004035	tetA(60)	antibiotic efflux	tetracycline antibiotic	Inhibition of protein synthesis	642.705	deep-sea cold seep sediments
3000804	MexF	antibiotic efflux	Multidrug	Inhibition of RNA and DNA synthesis	7460.18	deep-sea cold seep sediments
3004074	MuxB	antibiotic efflux	Multidrug	Inhibition of cell wall , protein, RNA, and DNA synthesis	5398.72	deep-sea cold seep sediments
3004075	MuxC	antibiotic efflux	Multidrug	Inhibition of cell wall , protein, RNA, and DNA synthesis	1915.19	deep-sea cold seep sediments
3004090	ANT(3'')-IIb	antibiotic inactivation	aminoglycoside antibiotic	Inhibition of protein synthesis	390.056	deep-sea cold seep sediments
3004111	FosA6	antibiotic inactivation	phosphonic acid antibiotic	Inhibition of cell wall synthesis	258.56	deep-sea cold seep sediments
3004142	OprZ	antibiotic efflux	Multidrug	Inhibition of cell wall , protein, RNA, and DNA synthesis	171.388	deep-sea cold seep sediments
3000501	rpoB2	antibiotic target alteration; antibiotic target replacement	rifamycin antibiotic	Inhibition of RNA and DNA synthesis	221233	deep-sea cold seep sediments
3004442	tet(W/N/W)	antibiotic target protection	tetracycline antibiotic	Inhibition of protein synthesis	5437.14	deep-sea cold seep sediments
3004740	AST-1	antibiotic inactivation	Beta-lactam	Inhibition of cell wall synthesis	229.749	deep-sea cold seep sediments
3001763	OXA-308	antibiotic inactivation	Beta-lactam	Inhibition of cell wall synthesis	206.848	deep-sea cold seep sediments
3004770	CIA-3	antibiotic inactivation	Beta-lactam	Inhibition of cell wall synthesis	432.903	deep-sea cold seep sediments
3004476	vmlR	antibiotic target protection	Multidrug	Inhibition of protein synthesis	202.415	deep-sea cold seep sediments
3005264	TEM-233	antibiotic inactivation	Beta-lactam	Inhibition of cell wall synthesis	1802.16	deep-sea cold seep sediments
3004559	CAM-1	antibiotic inactivation	Beta-lactam	Inhibition of cell wall synthesis	268.163	deep-sea cold seep sediments
3004571	PNGM-1	antibiotic inactivation	Beta-lactam	Inhibition of cell wall synthesis	145805	deep-sea cold seep sediments
3004583	Klebsiella pneumoniae KpnF	antibiotic efflux	Multidrug	Inhibition of cell wall , protein, RNA, and DNA synthesis	1828.39	deep-sea cold seep sediments
3004589	tet(53)	antibiotic inactivation	tetracycline antibiotic	Inhibition of protein synthesis	5589.32	deep-sea cold seep sediments
3004588	Klebsiella pneumoniae KpnG	antibiotic efflux	Multidrug	Inhibition of cell wall , protein, RNA, and DNA synthesis	288.848	deep-sea cold seep sediments
3004597	Klebsiella pneumoniae KpnH	antibiotic efflux	Multidrug	Inhibition of cell wall , protein, RNA, and DNA synthesis	3600.26	deep-sea cold seep sediments
3005010	qacEdelta1	antibiotic efflux	disinfecting agents and antiseptics	Inhibition of cell wall , protein, RNA, and DNA synthesis	1242.56	deep-sea cold seep sediments
3005053	ArnT	antibiotic target alteration	peptide antibiotic	Inhibition of cell wall synthesis	203.893	deep-sea cold seep sediments
3005060	OXA-837	antibiotic inactivation	Beta-lactam	Inhibition of cell wall synthesis	223.1	deep-sea cold seep sediments
3005089	mef(D)	antibiotic efflux	MLS	Inhibition of protein synthesis	295.497	deep-sea cold seep sediments
3005093	OXA-899	antibiotic inactivation	Beta-lactam	Inhibition of cell wall synthesis	203.893	deep-sea cold seep sediments
3005099	23S rRNA (adenine(2058)-N(6))-methyltransferase Erm(A)	antibiotic target alteration	MLS	Inhibition of protein synthesis	270.379	deep-sea cold seep sediments
3006297	ADC-120	antibiotic inactivation	Beta-lactam	Inhibition of cell wall synthesis	283.677	deep-sea cold seep sediments
3006864	CRD3-1	antibiotic inactivation	Beta-lactam	Inhibition of cell wall synthesis	898.31	deep-sea cold seep sediments
3005682	GOB-33	antibiotic inactivation	Beta-lactam	Inhibition of cell wall synthesis	1289.84	deep-sea cold seep sediments
3005844	OXA-623	antibiotic inactivation	Beta-lactam	Inhibition of cell wall synthesis	183.947	deep-sea cold seep sediments
3005989	OXA-786	antibiotic inactivation	Beta-lactam	Inhibition of cell wall synthesis	366.416	deep-sea cold seep sediments
3006098	OXA-911	antibiotic inactivation	Beta-lactam	Inhibition of cell wall synthesis	203.154	deep-sea cold seep sediments
3006510	PDC-133	antibiotic inactivation	Beta-lactam	Inhibition of cell wall synthesis	294.019	deep-sea cold seep sediments
3006516	PDC-139	antibiotic inactivation	Beta-lactam	Inhibition of cell wall synthesis	441.029	deep-sea cold seep sediments
3006517	PDC-140	antibiotic inactivation	Beta-lactam	Inhibition of cell wall synthesis	147.01	deep-sea cold seep sediments
3006725	PDC-356	antibiotic inactivation	Beta-lactam	Inhibition of cell wall synthesis	147.01	deep-sea cold seep sediments
3006208	VEB-11	antibiotic inactivation	Beta-lactam	Inhibition of cell wall synthesis	664.867	deep-sea cold seep sediments
3003730	Bifidobacterium bifidum ileS conferring resistance to mupirocin	antibiotic target alteration	mupirocin-like antibiotic	Inhibition of RNA and DNA synthesis	7366.73	deep-sea cold seep sediments
3004480	Bifidobacterium adolescentis rpoB mutants conferring resistance to rifampicin	antibiotic target alteration; antibiotic target replacement	rifamycin antibiotic	Inhibition of RNA and DNA synthesis	364784	deep-sea cold seep sediments
3007121	tet(O/W)	antibiotic target protection	tetracycline antibiotic	Inhibition of protein synthesis	5437.14	deep-sea cold seep sediments
3007122	tet(O/W/32/O)	antibiotic target protection	tetracycline antibiotic	Inhibition of protein synthesis	1891.18	deep-sea cold seep sediments
3007204	AAC(6')-Iap	antibiotic inactivation	aminoglycoside antibiotic	Inhibition of protein synthesis	230.487	deep-sea cold seep sediments
3007208	HelR	antibiotic target protection	rifamycin antibiotic	Inhibition of RNA and DNA synthesis	1869.39	deep-sea cold seep sediments
3007401	ANT(9)-Ib	antibiotic inactivation	aminoglycoside antibiotic	Inhibition of protein synthesis	756.471	deep-sea cold seep sediments
3002539	AAC(3)-IVa	antibiotic inactivation	aminoglycoside antibiotic	Inhibition of protein synthesis	382.668	deep-sea cold seep sediments
3002598	ANT(3'')-II-AAC(6')-IId bifunctional protein	antibiotic inactivation	aminoglycoside antibiotic	Inhibition of protein synthesis	1885.27	deep-sea cold seep sediments
3007435	WUS-1	antibiotic inactivation	Beta-lactam	Inhibition of cell wall synthesis	273.704	deep-sea cold seep sediments
3000614	mef(E)	antibiotic efflux	MLS	Inhibition of protein synthesis	149.226	deep-sea cold seep sediments
3002683	catA1	antibiotic inactivation	phenicol antibiotic	Inhibition of protein synthesis	76060.8	deep-sea cold seep sediments
3002511	LRA-12	antibiotic inactivation	Beta-lactam	Inhibition of cell wall synthesis	121.64	deep-sea cold seep sediments
3002488	LRA-9	antibiotic inactivation	Beta-lactam	Inhibition of cell wall synthesis	124.95	deep-sea cold seep sediments
3002634	APH(2'')-Ie	antibiotic inactivation	aminoglycoside antibiotic	Inhibition of protein synthesis	249.9	deep-sea cold seep sediments
3002830	vgaALC	antibiotic target protection	Multidrug	Inhibition of protein synthesis	108.193	deep-sea cold seep sediments
3000572	tet(42)	antibiotic efflux	tetracycline antibiotic	Inhibition of protein synthesis	88.7476	deep-sea cold seep sediments
3000839	arlS	antibiotic efflux	Multidrug	Inhibition of RNA and DNA synthesis	93.5056	deep-sea cold seep sediments
3002695	cmlA5	antibiotic efflux	phenicol antibiotic	Inhibition of protein synthesis	868.858	deep-sea cold seep sediments
3003055	smeD	antibiotic efflux	Multidrug	Inhibition of protein synthesis	163.428	deep-sea cold seep sediments
3001384	TEM-207	antibiotic inactivation	Beta-lactam	Inhibition of cell wall synthesis	8133.96	deep-sea cold seep sediments
3000805	OprN	antibiotic efflux	Multidrug	Inhibition of RNA and DNA synthesis	97.8499	deep-sea cold seep sediments
3002925	vanR gene in vanF cluster	antibiotic target alteration	glycopeptide antibiotic	Inhibition of cell wall synthesis	95.9881	deep-sea cold seep sediments
3002910	vanL	antibiotic target alteration	glycopeptide antibiotic	Inhibition of cell wall synthesis	144.81	deep-sea cold seep sediments
3001812	OXA-54	antibiotic inactivation	Beta-lactam	Inhibition of cell wall synthesis	220.111	deep-sea cold seep sediments
3002591	AAC(6')-Ib-Suzhou	antibiotic inactivation	aminoglycoside antibiotic	Inhibition of protein synthesis	107.366	deep-sea cold seep sediments
3002454	LEN-1	antibiotic inactivation	Beta-lactam	Inhibition of cell wall synthesis	289.619	deep-sea cold seep sediments
3002927	vanR gene in vanL cluster	antibiotic target alteration	glycopeptide antibiotic	Inhibition of cell wall synthesis	95.9881	deep-sea cold seep sediments
3000194	tet(W)	antibiotic target protection	tetracycline antibiotic	Inhibition of protein synthesis	3045.14	deep-sea cold seep sediments
3003014	dfrA16	antibiotic target replacement	diaminopyrimidine antibiotic	Affects folate metabolism	163.428	deep-sea cold seep sediments
3001329	mdtG	antibiotic efflux	phosphonic acid antibiotic	Inhibition of cell wall synthesis	592.271	deep-sea cold seep sediments
3003557	SFB-1	antibiotic inactivation	Beta-lactam	Inhibition of cell wall synthesis	101.367	deep-sea cold seep sediments
3001028	TEM-162	antibiotic inactivation	Beta-lactam	Inhibition of cell wall synthesis	7243.38	deep-sea cold seep sediments
3002700	cmlv	antibiotic inactivation	phenicol antibiotic	Inhibition of protein synthesis	542.415	deep-sea cold seep sediments
3000621	PC1 beta-lactamase (blaZ)	antibiotic inactivation	Beta-lactam	Inhibition of cell wall synthesis	116.675	deep-sea cold seep sediments
3002573	AAC(6')-Iae	antibiotic inactivation	aminoglycoside antibiotic	Inhibition of protein synthesis	114.193	deep-sea cold seep sediments
3002529	AAC(3)-Id	antibiotic inactivation	aminoglycoside antibiotic	Inhibition of protein synthesis	131.57	deep-sea cold seep sediments
3002884	iri	antibiotic inactivation	rifamycin antibiotic	Inhibition of RNA and DNA synthesis	99.298	deep-sea cold seep sediments
3001037	TEM-171	antibiotic inactivation	Beta-lactam	Inhibition of cell wall synthesis	4156.04	deep-sea cold seep sediments
3000793	mdtB	antibiotic efflux	aminocoumarin antibiotic	Inhibition of RNA and DNA synthesis	1076.76	deep-sea cold seep sediments
3003056	smeE	antibiotic efflux	Multidrug	Inhibition of protein synthesis	2153.53	deep-sea cold seep sediments
3001374	TEM-185	antibiotic inactivation	Beta-lactam	Inhibition of cell wall synthesis	4156.04	deep-sea cold seep sediments
3000124	mecI	antibiotic target replacement	Beta-lactam	Inhibition of cell wall synthesis	128.26	deep-sea cold seep sediments
3000596	ErmX	antibiotic target alteration	MLS	Inhibition of protein synthesis	9020.6	deep-sea cold seep sediments
3000412	sul2	antibiotic target replacement	sulfonamide antibiotic	Affects folate metabolism	112.538	deep-sea cold seep sediments
3000444	rphA	antibiotic inactivation	rifamycin antibiotic	Inhibition of RNA and DNA synthesis	1074.9	deep-sea cold seep sediments
3000167	tet(C)	antibiotic efflux	tetracycline antibiotic	Inhibition of protein synthesis	328.511	deep-sea cold seep sediments
3003563	RCP-1	antibiotic inactivation	Beta-lactam	Inhibition of cell wall synthesis	121.64	deep-sea cold seep sediments
3000841	CGB-1	antibiotic inactivation	Beta-lactam	Inhibition of cell wall synthesis	402.157	deep-sea cold seep sediments
3002660	APH(6)-Id	antibiotic inactivation	aminoglycoside antibiotic	Inhibition of protein synthesis	2077.81	deep-sea cold seep sediments
3002554	AAC(6')-Ig	antibiotic inactivation	aminoglycoside antibiotic	Inhibition of protein synthesis	181.219	deep-sea cold seep sediments
3000495	ErmD	antibiotic target alteration	MLS	Inhibition of protein synthesis	238.315	deep-sea cold seep sediments
3000181	tet(V)	antibiotic efflux	tetracycline antibiotic	Inhibition of protein synthesis	1042.63	deep-sea cold seep sediments
3002923	vanR gene in vanD cluster	antibiotic target alteration	glycopeptide antibiotic	Inhibition of cell wall synthesis	289.205	deep-sea cold seep sediments
3003111	lsaB	antibiotic target protection	Multidrug	Inhibition of protein synthesis	101.987	deep-sea cold seep sediments
3002174	MIR-9	antibiotic inactivation	Beta-lactam	Inhibition of cell wall synthesis	158.049	deep-sea cold seep sediments
3002522	novA	antibiotic efflux	aminocoumarin antibiotic	Inhibition of RNA and DNA synthesis	1146.89	deep-sea cold seep sediments
3002525	AAC(2')-Ic	antibiotic inactivation	aminoglycoside antibiotic	Inhibition of protein synthesis	602.408	deep-sea cold seep sediments
3003010	ceoB	antibiotic efflux	Multidrug	Inhibition of protein synthesis	5103.92	deep-sea cold seep sediments
3000595	ErmT	antibiotic target alteration	MLS	Inhibition of protein synthesis	354.784	deep-sea cold seep sediments
3002684	catII	antibiotic inactivation	phenicol antibiotic	Inhibition of protein synthesis	486.974	deep-sea cold seep sediments
3002895	SAT-2	antibiotic inactivation	nucleoside antibiotic	Inhibition of protein synthesis	217.214	deep-sea cold seep sediments
3002485	LRA-2	antibiotic inactivation	Beta-lactam	Inhibition of cell wall synthesis	125.364	deep-sea cold seep sediments
3002878	BcII	antibiotic inactivation	Beta-lactam	Inhibition of cell wall synthesis	159.497	deep-sea cold seep sediments
3000245	RbpA	antibiotic target protection	rifamycin antibiotic	Inhibition of RNA and DNA synthesis	1022.98	deep-sea cold seep sediments
3000491	acrD	antibiotic efflux	aminoglycoside antibiotic	Inhibition of protein synthesis	1073.66	deep-sea cold seep sediments
3002265	IND-9	antibiotic inactivation	Beta-lactam	Inhibition of cell wall synthesis	148.947	deep-sea cold seep sediments
3000502	AcrF	antibiotic efflux	Multidrug	Inhibition of cell wall synthesis	2997.56	deep-sea cold seep sediments
3002689	Plasmid-encoded cat (pp-cat)	antibiotic inactivation	phenicol antibiotic	Inhibition of protein synthesis	39322	deep-sea cold seep sediments
3002472	LEN-4	antibiotic inactivation	Beta-lactam	Inhibition of cell wall synthesis	113.365	deep-sea cold seep sediments
3002985	arnA	antibiotic target alteration	peptide antibiotic	Inhibition of cell wall synthesis	2057.33	deep-sea cold seep sediments
3000533	macA	antibiotic efflux	MLS	Inhibition of protein synthesis	243.901	deep-sea cold seep sediments
3003009	ceoA	antibiotic efflux	Multidrug	Inhibition of protein synthesis	1007.87	deep-sea cold seep sediments
3002260	IND-4	antibiotic inactivation	Beta-lactam	Inhibition of cell wall synthesis	100.539	deep-sea cold seep sediments
3000848	DIM-1	antibiotic inactivation	Beta-lactam	Inhibition of cell wall synthesis	260.657	deep-sea cold seep sediments
3002639	APH(3'')-Ib	antibiotic inactivation	aminoglycoside antibiotic	Inhibition of protein synthesis	3104.72	deep-sea cold seep sediments
3002911	vanM	antibiotic target alteration	glycopeptide antibiotic	Inhibition of cell wall synthesis	142.327	deep-sea cold seep sediments
3000378	MexB	antibiotic efflux	Multidrug	Inhibition of cell wall , protein, RNA, and DNA synthesis	3032.31	deep-sea cold seep sediments
3000565	tet(38)	antibiotic efflux	tetracycline antibiotic	Inhibition of protein synthesis	93.2988	deep-sea cold seep sediments
3001424	OXA-29	antibiotic inactivation	Beta-lactam	Inhibition of cell wall synthesis	110.469	deep-sea cold seep sediments
3002958	vanY gene in vanF cluster	antibiotic target alteration	glycopeptide antibiotic	Inhibition of cell wall synthesis	121.64	deep-sea cold seep sediments
3002606	aadA6	antibiotic inactivation	aminoglycoside antibiotic	Inhibition of protein synthesis	700.051	deep-sea cold seep sediments
3000603	Erm(41)	antibiotic target alteration	MLS	Inhibition of protein synthesis	258.795	deep-sea cold seep sediments
3000926	TEM-57	antibiotic inactivation	Beta-lactam	Inhibition of cell wall synthesis	1009.32	deep-sea cold seep sediments
3000217	blaR1	antibiotic inactivation	Beta-lactam	Inhibition of cell wall synthesis	121.847	deep-sea cold seep sediments
3002644	APH(3')-IIa	antibiotic inactivation	aminoglycoside antibiotic	Inhibition of protein synthesis	2960.32	deep-sea cold seep sediments
3000463	gimA	antibiotic inactivation	MLS	Inhibition of protein synthesis	86.472	deep-sea cold seep sediments
3002894	otr(C)	antibiotic efflux	tetracycline antibiotic	Inhibition of protein synthesis	218.456	deep-sea cold seep sediments
3003714	PEDO-2	antibiotic inactivation	Beta-lactam	Inhibition of cell wall synthesis	709.981	deep-sea cold seep sediments
3003717	ESP-1	antibiotic inactivation	Beta-lactam	Inhibition of cell wall synthesis	120.399	deep-sea cold seep sediments
3003748	oleC	antibiotic efflux	MLS	Inhibition of protein synthesis	337.2	deep-sea cold seep sediments
3003733	fusC	antibiotic target protection	fusidane antibiotic	Inhibition of protein synthesis	132.19	deep-sea cold seep sediments
3004784	FAR-1	antibiotic inactivation	Beta-lactam	Inhibition of cell wall synthesis	184.943	deep-sea cold seep sediments
3004645	dfrI	antibiotic target replacement	diaminopyrimidine antibiotic	Affects folate metabolism	119.158	deep-sea cold seep sediments
3003922	oqxA	antibiotic efflux	Multidrug	Inhibition of protein synthesis	2027.33	deep-sea cold seep sediments
3003955	efpA	antibiotic efflux	Multidrug	Inhibition of RNA and DNA synthesis	3954.54	deep-sea cold seep sediments
3003964	hp1181	antibiotic efflux	Multidrug	Inhibition of RNA and DNA synthesis	91.8507	deep-sea cold seep sediments
3004673	FosB6	antibiotic inactivation	phosphonic acid antibiotic	Inhibition of cell wall synthesis	144.81	deep-sea cold seep sediments
3003987	VatI	antibiotic inactivation	MLS	Inhibition of protein synthesis	130.949	deep-sea cold seep sediments
3003992	rphB	antibiotic inactivation	rifamycin antibiotic	Inhibition of RNA and DNA synthesis	4210.86	deep-sea cold seep sediments
3003599	OXA-443	antibiotic inactivation	Beta-lactam	Inhibition of cell wall synthesis	3083.2	deep-sea cold seep sediments
3004035	tetA(60)	antibiotic efflux	tetracycline antibiotic	Inhibition of protein synthesis	359.955	deep-sea cold seep sediments
3000804	MexF	antibiotic efflux	Multidrug	Inhibition of RNA and DNA synthesis	8356.34	deep-sea cold seep sediments
3004091	ANT(3'')-IIc	antibiotic inactivation	aminoglycoside antibiotic	Inhibition of protein synthesis	161.359	deep-sea cold seep sediments
3004074	MuxB	antibiotic efflux	Multidrug	Inhibition of cell wall , protein, RNA, and DNA synthesis	4103.49	deep-sea cold seep sediments
3004075	MuxC	antibiotic efflux	Multidrug	Inhibition of cell wall , protein, RNA, and DNA synthesis	1072.63	deep-sea cold seep sediments
3004090	ANT(3'')-IIb	antibiotic inactivation	aminoglycoside antibiotic	Inhibition of protein synthesis	327.683	deep-sea cold seep sediments
3004105	TMB-1	antibiotic inactivation	Beta-lactam	Inhibition of cell wall synthesis	152.671	deep-sea cold seep sediments
3004107	Pseudomonas aeruginosa soxR	antibiotic target alteration; antibiotic efflux	Multidrug	Inhibition of cell wall , protein, RNA, and DNA synthesis	129.915	deep-sea cold seep sediments
3004111	FosA6	antibiotic inactivation	phosphonic acid antibiotic	Inhibition of cell wall synthesis	144.81	deep-sea cold seep sediments
3004751	BES-1	antibiotic inactivation	Beta-lactam	Inhibition of cell wall synthesis	121.226	deep-sea cold seep sediments
3004142	OprZ	antibiotic efflux	Multidrug	Inhibition of cell wall , protein, RNA, and DNA synthesis	383.952	deep-sea cold seep sediments
3000501	rpoB2	antibiotic target alteration; antibiotic target replacement	rifamycin antibiotic	Inhibition of RNA and DNA synthesis	272830	deep-sea cold seep sediments
3004463	EBR-2	antibiotic inactivation	Beta-lactam	Inhibition of cell wall synthesis	292.929	deep-sea cold seep sediments
3004442	tet(W/N/W)	antibiotic target protection	tetracycline antibiotic	Inhibition of protein synthesis	3045.14	deep-sea cold seep sediments
3004766	CGA-1	antibiotic inactivation	Beta-lactam	Inhibition of cell wall synthesis	121.226	deep-sea cold seep sediments
3004740	AST-1	antibiotic inactivation	Beta-lactam	Inhibition of cell wall synthesis	257.347	deep-sea cold seep sediments
3001763	OXA-308	antibiotic inactivation	Beta-lactam	Inhibition of cell wall synthesis	115.848	deep-sea cold seep sediments
3004770	CIA-3	antibiotic inactivation	Beta-lactam	Inhibition of cell wall synthesis	363.679	deep-sea cold seep sediments
3004476	vmlR	antibiotic target protection	Multidrug	Inhibition of protein synthesis	113.365	deep-sea cold seep sediments
3004775	CME-1	antibiotic inactivation	Beta-lactam	Inhibition of cell wall synthesis	122.468	deep-sea cold seep sediments
3004582	tet(49)	antibiotic inactivation	tetracycline antibiotic	Inhibition of protein synthesis	2086.91	deep-sea cold seep sediments
3004559	CAM-1	antibiotic inactivation	Beta-lactam	Inhibition of cell wall synthesis	150.188	deep-sea cold seep sediments
3004571	PNGM-1	antibiotic inactivation	Beta-lactam	Inhibition of cell wall synthesis	117927	deep-sea cold seep sediments
3004581	tet(48)	antibiotic inactivation	tetracycline antibiotic	Inhibition of protein synthesis	4137.42	deep-sea cold seep sediments
3004583	Klebsiella pneumoniae KpnF	antibiotic efflux	Multidrug	Inhibition of cell wall , protein, RNA, and DNA synthesis	1024.01	deep-sea cold seep sediments
3004586	tet(51)	antibiotic inactivation	tetracycline antibiotic	Inhibition of protein synthesis	1043.46	deep-sea cold seep sediments
3004589	tet(53)	antibiotic inactivation	tetracycline antibiotic	Inhibition of protein synthesis	4655.42	deep-sea cold seep sediments
3004588	Klebsiella pneumoniae KpnG	antibiotic efflux	Multidrug	Inhibition of cell wall , protein, RNA, and DNA synthesis	161.773	deep-sea cold seep sediments
3004597	Klebsiella pneumoniae KpnH	antibiotic efflux	Multidrug	Inhibition of cell wall , protein, RNA, and DNA synthesis	2016.37	deep-sea cold seep sediments
3005009	qacE	antibiotic efflux	disinfecting agents and antiseptics	Inhibition of cell wall , protein, RNA, and DNA synthesis	114.813	deep-sea cold seep sediments
3005010	qacEdelta1	antibiotic efflux	disinfecting agents and antiseptics	Inhibition of cell wall , protein, RNA, and DNA synthesis	815.899	deep-sea cold seep sediments
3005040	YajC	antibiotic efflux	Multidrug	Inhibition of cell wall , protein, RNA, and DNA synthesis	163.635	deep-sea cold seep sediments
3005044	OmpA	reduced permeability to antibiotic	peptide antibiotic	Inhibition of cell wall synthesis	155.153	deep-sea cold seep sediments
3005046	MecC-type methicillin resistance repressor MecI	antibiotic target replacement	Beta-lactam	Inhibition of cell wall synthesis	129.294	deep-sea cold seep sediments
3005053	ArnT	antibiotic target alteration	peptide antibiotic	Inhibition of cell wall synthesis	114.193	deep-sea cold seep sediments
3005060	OXA-837	antibiotic inactivation	Beta-lactam	Inhibition of cell wall synthesis	124.95	deep-sea cold seep sediments
3005069	rsmA	antibiotic efflux	Multidrug	Inhibition of RNA and DNA synthesis	1564.77	deep-sea cold seep sediments
3005089	mef(D)	antibiotic efflux	MLS	Inhibition of protein synthesis	165.497	deep-sea cold seep sediments
3005093	OXA-899	antibiotic inactivation	Beta-lactam	Inhibition of cell wall synthesis	114.193	deep-sea cold seep sediments
3005094	OXA-898	antibiotic inactivation	Beta-lactam	Inhibition of cell wall synthesis	2081.95	deep-sea cold seep sediments
3005099	23S rRNA (adenine(2058)-N(6))-methyltransferase Erm(A)	antibiotic target alteration	MLS	Inhibition of protein synthesis	151.429	deep-sea cold seep sediments
3000909	TEM-39	antibiotic inactivation	Beta-lactam	Inhibition of cell wall synthesis	831.207	deep-sea cold seep sediments
3005266	TEM-235	antibiotic inactivation	Beta-lactam	Inhibition of cell wall synthesis	3087.34	deep-sea cold seep sediments
3006305	ADC-130	antibiotic inactivation	Beta-lactam	Inhibition of cell wall synthesis	158.877	deep-sea cold seep sediments
3006329	ADC-155	antibiotic inactivation	Beta-lactam	Inhibition of cell wall synthesis	79.4384	deep-sea cold seep sediments
3006864	CRD3-1	antibiotic inactivation	Beta-lactam	Inhibition of cell wall synthesis	503.11	deep-sea cold seep sediments
3006871	CSP-1	antibiotic inactivation	Beta-lactam	Inhibition of cell wall synthesis	126.605	deep-sea cold seep sediments
3005639	CTX-M-216	antibiotic inactivation	Beta-lactam	Inhibition of cell wall synthesis	120.813	deep-sea cold seep sediments
3006879	EC-19	antibiotic inactivation	Beta-lactam	Inhibition of cell wall synthesis	78.1972	deep-sea cold seep sediments
3005682	GOB-33	antibiotic inactivation	Beta-lactam	Inhibition of cell wall synthesis	1023.39	deep-sea cold seep sediments
3006955	MYX-1	antibiotic inactivation	Beta-lactam	Inhibition of cell wall synthesis	271.001	deep-sea cold seep sediments
3005844	OXA-623	antibiotic inactivation	Beta-lactam	Inhibition of cell wall synthesis	257.554	deep-sea cold seep sediments
3005989	OXA-786	antibiotic inactivation	Beta-lactam	Inhibition of cell wall synthesis	205.216	deep-sea cold seep sediments
3006098	OXA-911	antibiotic inactivation	Beta-lactam	Inhibition of cell wall synthesis	113.779	deep-sea cold seep sediments
3006510	PDC-133	antibiotic inactivation	Beta-lactam	Inhibition of cell wall synthesis	164.669	deep-sea cold seep sediments
3006516	PDC-139	antibiotic inactivation	Beta-lactam	Inhibition of cell wall synthesis	247.004	deep-sea cold seep sediments
3006517	PDC-140	antibiotic inactivation	Beta-lactam	Inhibition of cell wall synthesis	82.3346	deep-sea cold seep sediments
3006725	PDC-356	antibiotic inactivation	Beta-lactam	Inhibition of cell wall synthesis	82.3346	deep-sea cold seep sediments
3006974	POM-1	antibiotic inactivation	Beta-lactam	Inhibition of cell wall synthesis	118.744	deep-sea cold seep sediments
3006208	VEB-11	antibiotic inactivation	Beta-lactam	Inhibition of cell wall synthesis	372.368	deep-sea cold seep sediments
3003730	Bifidobacterium bifidum ileS conferring resistance to mupirocin	antibiotic target alteration	mupirocin-like antibiotic	Inhibition of RNA and DNA synthesis	13523.6	deep-sea cold seep sediments
3004480	Bifidobacterium adolescentis rpoB mutants conferring resistance to rifampicin	antibiotic target alteration; antibiotic target replacement	rifamycin antibiotic	Inhibition of RNA and DNA synthesis	395345	deep-sea cold seep sediments
3005008	TxR	antibiotic efflux	tetracycline antibiotic	Inhibition of protein synthesis	131.984	deep-sea cold seep sediments
3002930	vanR gene in vanO cluster	antibiotic target alteration	glycopeptide antibiotic	Inhibition of cell wall synthesis	4114.66	deep-sea cold seep sediments
3007121	tet(O/W)	antibiotic target protection	tetracycline antibiotic	Inhibition of protein synthesis	3045.14	deep-sea cold seep sediments
3007122	tet(O/W/32/O)	antibiotic target protection	tetracycline antibiotic	Inhibition of protein synthesis	1059.18	deep-sea cold seep sediments
3007204	AAC(6')-Iap	antibiotic inactivation	aminoglycoside antibiotic	Inhibition of protein synthesis	129.087	deep-sea cold seep sediments
3007210	Nocardia farcinica rox	antibiotic inactivation	rifamycin antibiotic	Inhibition of RNA and DNA synthesis	98.0568	deep-sea cold seep sediments
3007208	HelR	antibiotic target protection	rifamycin antibiotic	Inhibition of RNA and DNA synthesis	2093.95	deep-sea cold seep sediments
3007401	ANT(9)-Ib	antibiotic inactivation	aminoglycoside antibiotic	Inhibition of protein synthesis	423.672	deep-sea cold seep sediments
3002539	AAC(3)-IVa	antibiotic inactivation	aminoglycoside antibiotic	Inhibition of protein synthesis	214.318	deep-sea cold seep sediments
3002598	ANT(3'')-II-AAC(6')-IId bifunctional protein	antibiotic inactivation	aminoglycoside antibiotic	Inhibition of protein synthesis	1055.87	deep-sea cold seep sediments
3005023	cfrE	antibiotic target alteration	Multidrug	Inhibition of protein synthesis	214.111	deep-sea cold seep sediments
3007435	WUS-1	antibiotic inactivation	Beta-lactam	Inhibition of cell wall synthesis	153.291	deep-sea cold seep sediments
3000614	mef(E)	antibiotic efflux	MLS	Inhibition of protein synthesis	83.5758	deep-sea cold seep sediments
3002683	catA1	antibiotic inactivation	phenicol antibiotic	Inhibition of protein synthesis	5188.32	deep-sea cold seep sediments
3003550	mdtP	antibiotic efflux	Multidrug	Inhibition of protein synthesis	5171.57	deep-sea cold seep sediments
3000796	mdtF	antibiotic efflux	Multidrug	Inhibition of cell wall , protein, RNA, and DNA synthesis	7449.14	deep-sea cold seep sediments
3000815	mgrA	antibiotic efflux	Multidrug	Inhibition of cell wall , protein, RNA, and DNA synthesis	223.603	deep-sea cold seep sediments
3001874	CTX-M-11	antibiotic inactivation	Beta-lactam	Inhibition of cell wall synthesis	213.027	deep-sea cold seep sediments
3002910	vanL	antibiotic target alteration	glycopeptide antibiotic	Inhibition of cell wall synthesis	396.593	deep-sea cold seep sediments
3003064	ykkD	antibiotic efflux	Multidrug	Inhibition of protein synthesis	440.407	deep-sea cold seep sediments
3001216	mdtH	antibiotic efflux	fluoroquinolone antibiotic	Inhibition of RNA and DNA synthesis	5327.56	deep-sea cold seep sediments
3000194	tet(W)	antibiotic target protection	tetracycline antibiotic	Inhibition of protein synthesis	241.733	deep-sea cold seep sediments
3000180	tetA(P)	antibiotic efflux	tetracycline antibiotic	Inhibition of protein synthesis	318.03	deep-sea cold seep sediments
3000254	emrY	antibiotic efflux	tetracycline antibiotic	Inhibition of protein synthesis	1937.64	deep-sea cold seep sediments
3002829	vgaA	antibiotic target protection	Multidrug	Inhibition of protein synthesis	197.541	deep-sea cold seep sediments
3000781	adeJ	antibiotic efflux	Multidrug	Inhibition of cell wall , protein, RNA, and DNA synthesis	1999.96	deep-sea cold seep sediments
3000215	mecR1	antibiotic target replacement	Beta-lactam	Inhibition of cell wall synthesis	3762.72	deep-sea cold seep sediments
3003576	eptA	antibiotic target alteration	peptide antibiotic	Inhibition of cell wall synthesis	4553.64	deep-sea cold seep sediments
3002674	Clostridium butyricum catB	antibiotic inactivation	phenicol antibiotic	Inhibition of protein synthesis	249.287	deep-sea cold seep sediments
3000621	PC1 beta-lactamase (blaZ)	antibiotic inactivation	Beta-lactam	Inhibition of cell wall synthesis	2236.78	deep-sea cold seep sediments
3000793	mdtB	antibiotic efflux	aminocoumarin antibiotic	Inhibition of RNA and DNA synthesis	5111.51	deep-sea cold seep sediments
3002788	QnrD1	antibiotic target protection	fluoroquinolone antibiotic	Inhibition of RNA and DNA synthesis	243.621	deep-sea cold seep sediments
3002872	FosA3	antibiotic inactivation	phosphonic acid antibiotic	Inhibition of cell wall synthesis	3780.09	deep-sea cold seep sediments
3000518	CRP	antibiotic efflux	Multidrug	Inhibition of cell wall , protein, RNA, and DNA synthesis	398.481	deep-sea cold seep sediments
3003056	smeE	antibiotic efflux	Multidrug	Inhibition of protein synthesis	11402.6	deep-sea cold seep sediments
3000250	ErmC	antibiotic target alteration	MLS	Inhibition of protein synthesis	28316.7	deep-sea cold seep sediments
3000605	Erm(36)	antibiotic target alteration	MLS	Inhibition of protein synthesis	213.027	deep-sea cold seep sediments
3002669	APH(2'')-Ig	antibiotic inactivation	aminoglycoside antibiotic	Inhibition of protein synthesis	231.912	deep-sea cold seep sediments
3000124	mecI	antibiotic target replacement	Beta-lactam	Inhibition of cell wall synthesis	3278.5	deep-sea cold seep sediments
3000347	ErmA	antibiotic target alteration	MLS	Inhibition of protein synthesis	3778.58	deep-sea cold seep sediments
3002660	APH(6)-Id	antibiotic inactivation	aminoglycoside antibiotic	Inhibition of protein synthesis	3793.69	deep-sea cold seep sediments
3000216	acrB	antibiotic efflux	Multidrug	Inhibition of cell wall , protein, RNA, and DNA synthesis	9518.22	deep-sea cold seep sediments
3002860	dfrA17	antibiotic target replacement	diaminopyrimidine antibiotic	Affects folate metabolism	3759.7	deep-sea cold seep sediments
3003111	lsaB	antibiotic target protection	Multidrug	Inhibition of protein synthesis	744.839	deep-sea cold seep sediments
3000616	mel	antibiotic target protection	MLS	Inhibition of protein synthesis	153.349	deep-sea cold seep sediments
3000676	H-NS	antibiotic efflux	Multidrug	Inhibition of cell wall , protein, RNA, and DNA synthesis	677.607	deep-sea cold seep sediments
3000794	mdtC	antibiotic efflux	aminocoumarin antibiotic	Inhibition of RNA and DNA synthesis	1937.64	deep-sea cold seep sediments
3000833	evgS	antibiotic efflux	Multidrug	Inhibition of cell wall , protein, RNA, and DNA synthesis	7692.39	deep-sea cold seep sediments
3002625	ANT(4')-IIb	antibiotic inactivation	aminoglycoside antibiotic	Inhibition of protein synthesis	285.547	deep-sea cold seep sediments
3000516	emrR	antibiotic efflux	fluoroquinolone antibiotic	Inhibition of RNA and DNA synthesis	3743.83	deep-sea cold seep sediments
3001991	CTX-M-132	antibiotic inactivation	Beta-lactam	Inhibition of cell wall synthesis	3529.3	deep-sea cold seep sediments
3002222	IMP-31	antibiotic inactivation	Beta-lactam	Inhibition of cell wall synthesis	185.832	deep-sea cold seep sediments
3000865	oleD	antibiotic inactivation	MLS	Inhibition of protein synthesis	157.126	deep-sea cold seep sediments
3002630	ANT(9)-Ia	antibiotic inactivation	aminoglycoside antibiotic	Inhibition of protein synthesis	1380.14	deep-sea cold seep sediments
3000838	arlR	antibiotic efflux	Multidrug	Inhibition of RNA and DNA synthesis	9971.47	deep-sea cold seep sediments
3002619	aadA22	antibiotic inactivation	aminoglycoside antibiotic	Inhibition of protein synthesis	299.144	deep-sea cold seep sediments
3002605	aadA5	antibiotic inactivation	aminoglycoside antibiotic	Inhibition of protein synthesis	4569.5	deep-sea cold seep sediments
3000245	RbpA	antibiotic target protection	rifamycin antibiotic	Inhibition of RNA and DNA synthesis	217.182	deep-sea cold seep sediments
3000491	acrD	antibiotic efflux	aminoglycoside antibiotic	Inhibition of protein synthesis	7449.14	deep-sea cold seep sediments
3002265	IND-9	antibiotic inactivation	Beta-lactam	Inhibition of cell wall synthesis	453.249	deep-sea cold seep sediments
3000502	AcrF	antibiotic efflux	Multidrug	Inhibition of cell wall synthesis	3909.27	deep-sea cold seep sediments
3002250	CARB-12	antibiotic inactivation	Beta-lactam	Inhibition of cell wall synthesis	436.63	deep-sea cold seep sediments
3002657	APH(6)-Ia	antibiotic inactivation	aminoglycoside antibiotic	Inhibition of protein synthesis	232.668	deep-sea cold seep sediments
3003066	smeR	antibiotic efflux	Multidrug	Inhibition of cell wall synthesis	347.491	deep-sea cold seep sediments
3002859	dfrA14	antibiotic target replacement	diaminopyrimidine antibiotic	Affects folate metabolism	238.711	deep-sea cold seep sediments
3000843	MUS-1	antibiotic inactivation	Beta-lactam	Inhibition of cell wall synthesis	186.587	deep-sea cold seep sediments
3002985	arnA	antibiotic target alteration	peptide antibiotic	Inhibition of cell wall synthesis	2003.36	deep-sea cold seep sediments
3002564	AAC(6')-It	antibiotic inactivation	aminoglycoside antibiotic	Inhibition of protein synthesis	222.092	deep-sea cold seep sediments
3000343	tap	antibiotic efflux	tetracycline antibiotic	Inhibition of protein synthesis	1858.32	deep-sea cold seep sediments
3000599	Erm(33)	antibiotic target alteration	MLS	Inhibition of protein synthesis	2211.85	deep-sea cold seep sediments
3002611	aadA11	antibiotic inactivation	aminoglycoside antibiotic	Inhibition of protein synthesis	426.054	deep-sea cold seep sediments
3000186	tet(M)	antibiotic target protection	tetracycline antibiotic	Inhibition of protein synthesis	5318.12	deep-sea cold seep sediments
3003003	CfxA3	antibiotic inactivation	Beta-lactam	Inhibition of cell wall synthesis	243.243	deep-sea cold seep sediments
3000795	mdtE	antibiotic efflux	Multidrug	Inhibition of cell wall , protein, RNA, and DNA synthesis	3790.67	deep-sea cold seep sediments
3002869	dfrK	antibiotic target replacement	diaminopyrimidine antibiotic	Affects folate metabolism	247.776	deep-sea cold seep sediments
3000378	MexB	antibiotic efflux	Multidrug	Inhibition of cell wall , protein, RNA, and DNA synthesis	5536.43	deep-sea cold seep sediments
3002773	QnrB60	antibiotic target protection	fluoroquinolone antibiotic	Inhibition of RNA and DNA synthesis	243.621	deep-sea cold seep sediments
3003549	mdtO	antibiotic efflux	Multidrug	Inhibition of protein synthesis	9559.02	deep-sea cold seep sediments
3002578	AAC(6')-Ib7	antibiotic inactivation	aminoglycoside antibiotic	Inhibition of protein synthesis	296.878	deep-sea cold seep sediments
3002486	LRA-7	antibiotic inactivation	Beta-lactam	Inhibition of cell wall synthesis	801.117	deep-sea cold seep sediments
3003578	PmrF	antibiotic target alteration	peptide antibiotic	Inhibition of cell wall synthesis	1829.99	deep-sea cold seep sediments
3004601	LnuP	antibiotic inactivation	MLS	Inhibition of protein synthesis	189.231	deep-sea cold seep sediments
3003031	MexW	antibiotic efflux	Multidrug	Inhibition of protein synthesis	11161.6	deep-sea cold seep sediments
3003704	mexM	antibiotic efflux	phenicol antibiotic	Inhibition of protein synthesis	145.795	deep-sea cold seep sediments
3003714	PEDO-2	antibiotic inactivation	Beta-lactam	Inhibition of cell wall synthesis	216.049	deep-sea cold seep sediments
3003717	ESP-1	antibiotic inactivation	Beta-lactam	Inhibition of cell wall synthesis	219.826	deep-sea cold seep sediments
3003723	vanI	antibiotic target alteration	glycopeptide antibiotic	Inhibition of cell wall synthesis	263.64	deep-sea cold seep sediments
3004784	FAR-1	antibiotic inactivation	Beta-lactam	Inhibition of cell wall synthesis	337.67	deep-sea cold seep sediments
3003841	kdpE	antibiotic efflux	aminoglycoside antibiotic	Inhibition of protein synthesis	5975.33	deep-sea cold seep sediments
3004642	dfrA3b	antibiotic target replacement	diaminopyrimidine antibiotic	Affects folate metabolism	241.733	deep-sea cold seep sediments
3003950	msbA	antibiotic efflux	nitroimidazole antibiotic	Inhibition of RNA and DNA synthesis	11230.4	deep-sea cold seep sediments
3003955	efpA	antibiotic efflux	Multidrug	Inhibition of RNA and DNA synthesis	5615.75	deep-sea cold seep sediments
3003961	farA	antibiotic efflux	antibacterial free fatty acids	antibacterial free fatty acids	290.835	deep-sea cold seep sediments
3003962	farB	antibiotic efflux	antibacterial free fatty acids	antibacterial free fatty acids	384.506	deep-sea cold seep sediments
3004661	Staphylococcus aureus FosB	antibiotic inactivation	phosphonic acid antibiotic	Inhibition of cell wall synthesis	3754.41	deep-sea cold seep sediments
3004667	Staphylococcus aureus norA	antibiotic efflux	fluoroquinolone antibiotic	Inhibition of RNA and DNA synthesis	1910.07	deep-sea cold seep sediments
3000462	mgtA	antibiotic inactivation	MLS	Inhibition of protein synthesis	316.519	deep-sea cold seep sediments
3004072	OpmB	antibiotic efflux	Multidrug	Inhibition of cell wall , protein, RNA, and DNA synthesis	376.952	deep-sea cold seep sediments
3004043	Escherichia coli acrA	antibiotic efflux	Multidrug	Inhibition of cell wall , protein, RNA, and DNA synthesis	1202.62	deep-sea cold seep sediments
3003801	bcr-1	antibiotic efflux	bicyclomycin-like antibiotic	Inhibition of RNA and DNA synthesis	152.216	deep-sea cold seep sediments
3000804	MexF	antibiotic efflux	Multidrug	Inhibition of RNA and DNA synthesis	7628.55	deep-sea cold seep sediments
3004074	MuxB	antibiotic efflux	Multidrug	Inhibition of cell wall , protein, RNA, and DNA synthesis	7492.2	deep-sea cold seep sediments
3004089	ANT(3'')-IIa	antibiotic inactivation	aminoglycoside antibiotic	Inhibition of protein synthesis	3793.69	deep-sea cold seep sediments
3004123	Burkholderia pseudomallei Omp38	reduced permeability to antibiotic	Beta-lactam	Inhibition of cell wall synthesis	282.525	deep-sea cold seep sediments
3004751	BES-1	antibiotic inactivation	Beta-lactam	Inhibition of cell wall synthesis	221.336	deep-sea cold seep sediments
3004142	OprZ	antibiotic efflux	Multidrug	Inhibition of cell wall , protein, RNA, and DNA synthesis	175.256	deep-sea cold seep sediments
3004144	AxyY	antibiotic efflux	Multidrug	Inhibition of cell wall , protein, RNA, and DNA synthesis	1975.41	deep-sea cold seep sediments
3004146	cfrC	antibiotic target alteration	Multidrug	Inhibition of protein synthesis	390.927	deep-sea cold seep sediments
3001328	Escherichia coli mdfA	antibiotic efflux	Multidrug	Inhibition of protein synthesis	5899.03	deep-sea cold seep sediments
3000501	rpoB2	antibiotic target alteration; antibiotic target replacement	rifamycin antibiotic	Inhibition of RNA and DNA synthesis	194159	deep-sea cold seep sediments
3004290	Escherichia coli ampC beta-lactamase	antibiotic inactivation	Beta-lactam	Inhibition of cell wall synthesis	1856.05	deep-sea cold seep sediments
3003859	ADC-15	antibiotic inactivation	Beta-lactam	Inhibition of cell wall synthesis	725.198	deep-sea cold seep sediments
3003874	ADC-43	antibiotic inactivation	Beta-lactam	Inhibition of cell wall synthesis	145.04	deep-sea cold seep sediments
3004361	sul4	antibiotic target replacement	sulfonamide antibiotic	Affects folate metabolism	1849.25	deep-sea cold seep sediments
3002679	Pseudomonas aeruginosa catB7	antibiotic inactivation	phenicol antibiotic	Inhibition of protein synthesis	241.355	deep-sea cold seep sediments
3004810	GOB-3	antibiotic inactivation	Beta-lactam	Inhibition of cell wall synthesis	190.364	deep-sea cold seep sediments
3004769	CIA-2	antibiotic inactivation	Beta-lactam	Inhibition of cell wall synthesis	332.005	deep-sea cold seep sediments
3001763	OXA-308	antibiotic inactivation	Beta-lactam	Inhibition of cell wall synthesis	211.516	deep-sea cold seep sediments
3004770	CIA-3	antibiotic inactivation	Beta-lactam	Inhibition of cell wall synthesis	442.673	deep-sea cold seep sediments
3003626	OXA-470	antibiotic inactivation	Beta-lactam	Inhibition of cell wall synthesis	407.924	deep-sea cold seep sediments
3004775	CME-1	antibiotic inactivation	Beta-lactam	Inhibition of cell wall synthesis	447.205	deep-sea cold seep sediments
3004571	PNGM-1	antibiotic inactivation	Beta-lactam	Inhibition of cell wall synthesis	180377	deep-sea cold seep sediments
3004597	Klebsiella pneumoniae KpnH	antibiotic efflux	Multidrug	Inhibition of cell wall , protein, RNA, and DNA synthesis	3681.51	deep-sea cold seep sediments
3005010	qacEdelta1	antibiotic efflux	disinfecting agents and antiseptics	Inhibition of cell wall , protein, RNA, and DNA synthesis	306.698	deep-sea cold seep sediments
3006225	CepA-44	antibiotic inactivation	Beta-lactam	Inhibition of cell wall synthesis	454.76	deep-sea cold seep sediments
3006871	CSP-1	antibiotic inactivation	Beta-lactam	Inhibition of cell wall synthesis	231.157	deep-sea cold seep sediments
3005619	CTX-M-196	antibiotic inactivation	Beta-lactam	Inhibition of cell wall synthesis	220.581	deep-sea cold seep sediments
3005639	CTX-M-216	antibiotic inactivation	Beta-lactam	Inhibition of cell wall synthesis	220.581	deep-sea cold seep sediments
3006874	EC-13	antibiotic inactivation	Beta-lactam	Inhibition of cell wall synthesis	1856.05	deep-sea cold seep sediments
3006879	EC-19	antibiotic inactivation	Beta-lactam	Inhibition of cell wall synthesis	1142.19	deep-sea cold seep sediments
3006884	EFM-1	antibiotic inactivation	Beta-lactam	Inhibition of cell wall synthesis	7553.39	deep-sea cold seep sediments
3005727	OXA-494	antibiotic inactivation	Beta-lactam	Inhibition of cell wall synthesis	198.674	deep-sea cold seep sediments
3005834	OXA-613	antibiotic inactivation	Beta-lactam	Inhibition of cell wall synthesis	189.609	deep-sea cold seep sediments
3005932	OXA-727	antibiotic inactivation	Beta-lactam	Inhibition of cell wall synthesis	429.075	deep-sea cold seep sediments
3006126	OXA-947	antibiotic inactivation	Beta-lactam	Inhibition of cell wall synthesis	208.494	deep-sea cold seep sediments
3006690	PDC-32	antibiotic inactivation	Beta-lactam	Inhibition of cell wall synthesis	150.327	deep-sea cold seep sediments
3006972	PLN-1	antibiotic inactivation	Beta-lactam	Inhibition of cell wall synthesis	219.07	deep-sea cold seep sediments
3007003	VHH-1	antibiotic inactivation	Beta-lactam	Inhibition of cell wall synthesis	214.538	deep-sea cold seep sediments
3007010	norC	antibiotic efflux	Multidrug	Inhibition of RNA and DNA synthesis	3847.33	deep-sea cold seep sediments
3007013	sdrM	antibiotic efflux	Multidrug	Inhibition of RNA and DNA synthesis	4061.11	deep-sea cold seep sediments
3007017	SHD-1	antibiotic inactivation	Beta-lactam	Inhibition of cell wall synthesis	203.962	deep-sea cold seep sediments
3003730	Bifidobacterium bifidum ileS conferring resistance to mupirocin	antibiotic target alteration	mupirocin-like antibiotic	Inhibition of RNA and DNA synthesis	11718	deep-sea cold seep sediments
3003894	Rm3	antibiotic inactivation	Beta-lactam	Inhibition of cell wall synthesis	228.891	deep-sea cold seep sediments
3003952	YojI	antibiotic efflux	peptide antibiotic	Inhibition of cell wall synthesis	3725.7	deep-sea cold seep sediments
3004480	Bifidobacterium adolescentis rpoB mutants conferring resistance to rifampicin	antibiotic target alteration; antibiotic target replacement	rifamycin antibiotic	Inhibition of RNA and DNA synthesis	288730	deep-sea cold seep sediments
3007026	salB	antibiotic target protection	Multidrug	Inhibition of protein synthesis	204.717	deep-sea cold seep sediments
3007043	msr(I)	antibiotic target protection	Multidrug	Inhibition of protein synthesis	183.566	deep-sea cold seep sediments
3007050	mreA	antibiotic efflux	MLS	Inhibition of protein synthesis	235.689	deep-sea cold seep sediments
3007190	vanX gene in vanP cluster	antibiotic target alteration	glycopeptide antibiotic	Inhibition of cell wall synthesis	230.024	deep-sea cold seep sediments
3002597	AAC(6')-Ie-APH(2'')-Ia bifunctional protein	antibiotic inactivation	aminoglycoside antibiotic	Inhibition of protein synthesis	4532.49	deep-sea cold seep sediments
3007232	MCR-1.27	antibiotic target alteration	peptide antibiotic	Inhibition of cell wall synthesis	3684.91	deep-sea cold seep sediments
3007401	ANT(9)-Ib	antibiotic inactivation	aminoglycoside antibiotic	Inhibition of protein synthesis	290.079	deep-sea cold seep sediments
3004047	kdpD	antibiotic efflux	aminoglycoside antibiotic	Inhibition of protein synthesis	11378.1	deep-sea cold seep sediments
3003843	leuO	antibiotic efflux	Multidrug	Inhibition of protein synthesis	3093.42	deep-sea cold seep sediments
3007470	IND-17	antibiotic inactivation	Beta-lactam	Inhibition of cell wall synthesis	642.48	deep-sea cold seep sediments
3003745	mef(C)	antibiotic efflux	Multidrug	Inhibition of protein synthesis	154.105	deep-sea cold seep sediments
3007637	Clostridioides difficile cplR	antibiotic target protection	Multidrug	Inhibition of protein synthesis	208.117	deep-sea cold seep sediments
3007645	Clostridium sporogenes cplR	antibiotic target protection	Multidrug	Inhibition of protein synthesis	208.872	deep-sea cold seep sediments
3003550	mdtP	antibiotic efflux	Multidrug	Inhibition of protein synthesis	4639.4	deep-sea cold seep sediments
3000508	gadX	antibiotic efflux	Multidrug	Inhibition of cell wall , protein, RNA, and DNA synthesis	1200.17	deep-sea cold seep sediments
3000796	mdtF	antibiotic efflux	Multidrug	Inhibition of cell wall , protein, RNA, and DNA synthesis	7681.47	deep-sea cold seep sediments
3002853	arr-8	antibiotic inactivation	rifamycin antibiotic	Inhibition of RNA and DNA synthesis	114.609	deep-sea cold seep sediments
3000830	cpxA	antibiotic efflux	Multidrug	Inhibition of RNA and DNA synthesis	1911.92	deep-sea cold seep sediments
3000815	mgrA	antibiotic efflux	Multidrug	Inhibition of cell wall , protein, RNA, and DNA synthesis	112.332	deep-sea cold seep sediments
3000839	arlS	antibiotic efflux	Multidrug	Inhibition of RNA and DNA synthesis	6947.14	deep-sea cold seep sediments
3001407	OXA-12	antibiotic inactivation	Beta-lactam	Inhibition of cell wall synthesis	100.568	deep-sea cold seep sediments
3003055	smeD	antibiotic efflux	Multidrug	Inhibition of protein synthesis	974.368	deep-sea cold seep sediments
3001384	TEM-207	antibiotic inactivation	Beta-lactam	Inhibition of cell wall synthesis	272.292	deep-sea cold seep sediments
3000805	OprN	antibiotic efflux	Multidrug	Inhibition of RNA and DNA synthesis	2872.06	deep-sea cold seep sediments
3001216	mdtH	antibiotic efflux	fluoroquinolone antibiotic	Inhibition of RNA and DNA synthesis	3823.47	deep-sea cold seep sediments
3001391	TEM-214	antibiotic inactivation	Beta-lactam	Inhibition of cell wall synthesis	1470.38	deep-sea cold seep sediments
3000792	mdtA	antibiotic efflux	aminocoumarin antibiotic	Inhibition of RNA and DNA synthesis	1894.47	deep-sea cold seep sediments
3001788	OXA-204	antibiotic inactivation	Beta-lactam	Inhibition of cell wall synthesis	100.947	deep-sea cold seep sediments
3002983	amrB	antibiotic efflux	Multidrug	Inhibition of protein synthesis	990.497	deep-sea cold seep sediments
3000377	MexA	antibiotic efflux	Multidrug	Inhibition of cell wall , protein, RNA, and DNA synthesis	947.234	deep-sea cold seep sediments
3002542	AAC(3)-VIIIa	antibiotic inactivation	aminoglycoside antibiotic	Inhibition of protein synthesis	108.917	deep-sea cold seep sediments
3000180	tetA(P)	antibiotic efflux	tetracycline antibiotic	Inhibition of protein synthesis	159.77	deep-sea cold seep sediments
3000254	emrY	antibiotic efflux	tetracycline antibiotic	Inhibition of protein synthesis	3796.33	deep-sea cold seep sediments
3002829	vgaA	antibiotic target protection	Multidrug	Inhibition of protein synthesis	99.2394	deep-sea cold seep sediments
3001329	mdtG	antibiotic efflux	phosphonic acid antibiotic	Inhibition of cell wall synthesis	1862.59	deep-sea cold seep sediments
3000206	emrK	antibiotic efflux	tetracycline antibiotic	Inhibition of protein synthesis	2805.27	deep-sea cold seep sediments
3002358	NDM-8	antibiotic inactivation	Beta-lactam	Inhibition of cell wall synthesis	2776.81	deep-sea cold seep sediments
3000215	mecR1	antibiotic target replacement	Beta-lactam	Inhibition of cell wall synthesis	9451.46	deep-sea cold seep sediments
3003576	eptA	antibiotic target alteration	peptide antibiotic	Inhibition of cell wall synthesis	1871.7	deep-sea cold seep sediments
3000656	AcrS	antibiotic efflux	Multidrug	Inhibition of cell wall , protein, RNA, and DNA synthesis	1006.44	deep-sea cold seep sediments
3000621	PC1 beta-lactamase (blaZ)	antibiotic inactivation	Beta-lactam	Inhibition of cell wall synthesis	3799.18	deep-sea cold seep sediments
3001037	TEM-171	antibiotic inactivation	Beta-lactam	Inhibition of cell wall synthesis	3321.96	deep-sea cold seep sediments
3000802	OprJ	antibiotic efflux	Multidrug	Inhibition of cell wall , protein, RNA, and DNA synthesis	91.0802	deep-sea cold seep sediments
3000793	mdtB	antibiotic efflux	aminocoumarin antibiotic	Inhibition of RNA and DNA synthesis	13037	deep-sea cold seep sediments
3000518	CRP	antibiotic efflux	Multidrug	Inhibition of cell wall , protein, RNA, and DNA synthesis	160.149	deep-sea cold seep sediments
3003056	smeE	antibiotic efflux	Multidrug	Inhibition of protein synthesis	1975.3	deep-sea cold seep sediments
3000250	ErmC	antibiotic target alteration	MLS	Inhibition of protein synthesis	56669.9	deep-sea cold seep sediments
3002266	IND-10	antibiotic inactivation	Beta-lactam	Inhibition of cell wall synthesis	91.0802	deep-sea cold seep sediments
3000605	Erm(36)	antibiotic target alteration	MLS	Inhibition of protein synthesis	160.529	deep-sea cold seep sediments
3000412	sul2	antibiotic target replacement	sulfonamide antibiotic	Affects folate metabolism	3148.34	deep-sea cold seep sediments
3000167	tet(C)	antibiotic efflux	tetracycline antibiotic	Inhibition of protein synthesis	2862.57	deep-sea cold seep sediments
3003577	ugd	antibiotic target alteration	peptide antibiotic	Inhibition of cell wall synthesis	3912.08	deep-sea cold seep sediments
3002660	APH(6)-Id	antibiotic inactivation	aminoglycoside antibiotic	Inhibition of protein synthesis	2858.78	deep-sea cold seep sediments
3002699	cmlB1	antibiotic efflux	phenicol antibiotic	Inhibition of protein synthesis	160.149	deep-sea cold seep sediments
3000410	sul1	antibiotic target replacement	sulfonamide antibiotic	Affects folate metabolism	3240.94	deep-sea cold seep sediments
3000216	acrB	antibiotic efflux	Multidrug	Inhibition of cell wall , protein, RNA, and DNA synthesis	8567.23	deep-sea cold seep sediments
3000803	MexE	antibiotic efflux	Multidrug	Inhibition of RNA and DNA synthesis	3779.83	deep-sea cold seep sediments
3002860	dfrA17	antibiotic target replacement	diaminopyrimidine antibiotic	Affects folate metabolism	959.378	deep-sea cold seep sediments
3000598	Erm(31)	antibiotic target alteration	MLS	Inhibition of protein synthesis	122.579	deep-sea cold seep sediments
3003111	lsaB	antibiotic target protection	Multidrug	Inhibition of protein synthesis	93.5469	deep-sea cold seep sediments
3001214	mdtM	antibiotic efflux	Multidrug	Inhibition of protein synthesis	8110.69	deep-sea cold seep sediments
3000778	adeG	antibiotic efflux	Multidrug	Inhibition of RNA and DNA synthesis	77.2284	deep-sea cold seep sediments
3000316	mphA	antibiotic inactivation	MLS	Inhibition of protein synthesis	3782.1	deep-sea cold seep sediments
3000676	H-NS	antibiotic efflux	Multidrug	Inhibition of cell wall , protein, RNA, and DNA synthesis	4556.28	deep-sea cold seep sediments
3003010	ceoB	antibiotic efflux	Multidrug	Inhibition of protein synthesis	975.317	deep-sea cold seep sediments
3002549	AAC(6')-Ic	antibiotic inactivation	aminoglycoside antibiotic	Inhibition of protein synthesis	111.573	deep-sea cold seep sediments
3000794	mdtC	antibiotic efflux	aminocoumarin antibiotic	Inhibition of RNA and DNA synthesis	17132.2	deep-sea cold seep sediments
3000833	evgS	antibiotic efflux	Multidrug	Inhibition of cell wall , protein, RNA, and DNA synthesis	3864.46	deep-sea cold seep sediments
3000617	mecA	antibiotic target replacement	Beta-lactam	Inhibition of cell wall synthesis	6601.03	deep-sea cold seep sediments
3002630	ANT(9)-Ia	antibiotic inactivation	aminoglycoside antibiotic	Inhibition of protein synthesis	3120.06	deep-sea cold seep sediments
3000838	arlR	antibiotic efflux	Multidrug	Inhibition of RNA and DNA synthesis	5802.57	deep-sea cold seep sediments
3002619	aadA22	antibiotic inactivation	aminoglycoside antibiotic	Inhibition of protein synthesis	1903.58	deep-sea cold seep sediments
3002605	aadA5	antibiotic inactivation	aminoglycoside antibiotic	Inhibition of protein synthesis	3742.83	deep-sea cold seep sediments
3000245	RbpA	antibiotic target protection	rifamycin antibiotic	Inhibition of RNA and DNA synthesis	109.106	deep-sea cold seep sediments
3000491	acrD	antibiotic efflux	aminoglycoside antibiotic	Inhibition of protein synthesis	7484.51	deep-sea cold seep sediments
3000502	AcrF	antibiotic efflux	Multidrug	Inhibition of cell wall synthesis	5695.36	deep-sea cold seep sediments
3000499	AcrE	antibiotic efflux	Multidrug	Inhibition of cell wall synthesis	1904.33	deep-sea cold seep sediments
3002985	arnA	antibiotic target alteration	peptide antibiotic	Inhibition of cell wall synthesis	880.631	deep-sea cold seep sediments
3001306	ErmW	antibiotic target alteration	MLS	Inhibition of protein synthesis	118.404	deep-sea cold seep sediments
3000599	Erm(33)	antibiotic target alteration	MLS	Inhibition of protein synthesis	92.5982	deep-sea cold seep sediments
3000027	emrA	antibiotic efflux	fluoroquinolone antibiotic	Inhibition of RNA and DNA synthesis	1929	deep-sea cold seep sediments
3003033	mexY	antibiotic efflux	Multidrug	Inhibition of cell wall , protein, RNA, and DNA synthesis	993.343	deep-sea cold seep sediments
3002825	ErmY	antibiotic target alteration	MLS	Inhibition of protein synthesis	92.9777	deep-sea cold seep sediments
3000186	tet(M)	antibiotic target protection	tetracycline antibiotic	Inhibition of protein synthesis	7043.53	deep-sea cold seep sediments
3002986	bacA	antibiotic target alteration	peptide antibiotic	Inhibition of cell wall synthesis	1871.7	deep-sea cold seep sediments
3002639	APH(3'')-Ib	antibiotic inactivation	aminoglycoside antibiotic	Inhibition of protein synthesis	8136.49	deep-sea cold seep sediments
3002879	linG	antibiotic inactivation	MLS	Inhibition of protein synthesis	1871.7	deep-sea cold seep sediments
3000795	mdtE	antibiotic efflux	Multidrug	Inhibition of cell wall , protein, RNA, and DNA synthesis	3808.67	deep-sea cold seep sediments
3002631	spd	antibiotic inactivation	aminoglycoside antibiotic	Inhibition of protein synthesis	97.9112	deep-sea cold seep sediments
3000378	MexB	antibiotic efflux	Multidrug	Inhibition of cell wall , protein, RNA, and DNA synthesis	17085.5	deep-sea cold seep sediments
3000565	tet(38)	antibiotic efflux	tetracycline antibiotic	Inhibition of protein synthesis	5648.11	deep-sea cold seep sediments
3000165	tet(A)	antibiotic efflux	tetracycline antibiotic	Inhibition of protein synthesis	5725.72	deep-sea cold seep sediments
3003052	smeB	antibiotic efflux	Multidrug	Inhibition of cell wall synthesis	996.189	deep-sea cold seep sediments
3002606	aadA6	antibiotic inactivation	aminoglycoside antibiotic	Inhibition of protein synthesis	214.038	deep-sea cold seep sediments
3003549	mdtO	antibiotic efflux	Multidrug	Inhibition of protein synthesis	6749.04	deep-sea cold seep sediments
3002578	AAC(6')-Ib7	antibiotic inactivation	aminoglycoside antibiotic	Inhibition of protein synthesis	1143.44	deep-sea cold seep sediments
3003578	PmrF	antibiotic target alteration	peptide antibiotic	Inhibition of cell wall synthesis	1899.97	deep-sea cold seep sediments
3004601	LnuP	antibiotic inactivation	MLS	Inhibition of protein synthesis	95.0649	deep-sea cold seep sediments
3003681	TriC	antibiotic efflux	disinfecting agents and antiseptics	Inhibition of cell wall , protein, RNA, and DNA synthesis	17158	deep-sea cold seep sediments
3003682	OpmH	antibiotic efflux	disinfecting agents and antiseptics	Inhibition of cell wall , protein, RNA, and DNA synthesis	7606.9	deep-sea cold seep sediments
3003693	MexK	antibiotic efflux	Multidrug	Inhibition of protein synthesis	21804.6	deep-sea cold seep sediments
3003031	MexW	antibiotic efflux	Multidrug	Inhibition of protein synthesis	20109	deep-sea cold seep sediments
3003705	mexN	antibiotic efflux	phenicol antibiotic	Inhibition of protein synthesis	1967.71	deep-sea cold seep sediments
3003767	mphM	antibiotic inactivation	MLS	Inhibition of protein synthesis	227.7	deep-sea cold seep sediments
3003838	gadW	antibiotic efflux	Multidrug	Inhibition of cell wall , protein, RNA, and DNA synthesis	2674.34	deep-sea cold seep sediments
3004784	FAR-1	antibiotic inactivation	Beta-lactam	Inhibition of cell wall synthesis	169.637	deep-sea cold seep sediments
3003841	kdpE	antibiotic efflux	aminoglycoside antibiotic	Inhibition of protein synthesis	1886.88	deep-sea cold seep sediments
3004623	AAC(3)-IId	antibiotic inactivation	aminoglycoside antibiotic	Inhibition of protein synthesis	1906.04	deep-sea cold seep sediments
3004788	FONA-1	antibiotic inactivation	Beta-lactam	Inhibition of cell wall synthesis	224.664	deep-sea cold seep sediments
3003950	msbA	antibiotic efflux	nitroimidazole antibiotic	Inhibition of RNA and DNA synthesis	3208.11	deep-sea cold seep sediments
3003955	efpA	antibiotic efflux	Multidrug	Inhibition of RNA and DNA synthesis	2216.66	deep-sea cold seep sediments
3004661	Staphylococcus aureus FosB	antibiotic inactivation	phosphonic acid antibiotic	Inhibition of cell wall synthesis	1620.47	deep-sea cold seep sediments
3004667	Staphylococcus aureus norA	antibiotic efflux	fluoroquinolone antibiotic	Inhibition of RNA and DNA synthesis	2288.2	deep-sea cold seep sediments
3004673	FosB6	antibiotic inactivation	phosphonic acid antibiotic	Inhibition of cell wall synthesis	106.26	deep-sea cold seep sediments
3004054	Pseudomonas aeruginosa CpxR	antibiotic efflux	Multidrug	Inhibition of cell wall , protein, RNA, and DNA synthesis	3773.75	deep-sea cold seep sediments
3002705	floR	antibiotic efflux	phenicol antibiotic	Inhibition of protein synthesis	3765.6	deep-sea cold seep sediments
3004043	Escherichia coli acrA	antibiotic efflux	Multidrug	Inhibition of cell wall , protein, RNA, and DNA synthesis	3549.47	deep-sea cold seep sediments
3001720	OXA-264	antibiotic inactivation	Beta-lactam	Inhibition of cell wall synthesis	104.742	deep-sea cold seep sediments
3000804	MexF	antibiotic efflux	Multidrug	Inhibition of RNA and DNA synthesis	49619.3	deep-sea cold seep sediments
3000379	OprM	antibiotic efflux	Multidrug	Inhibition of cell wall , protein, RNA, and DNA synthesis	4703.15	deep-sea cold seep sediments
3001205	BRP(MBL)	antibiotic inactivation	glycopeptide antibiotic	Inhibition of cell wall synthesis	2338.1	deep-sea cold seep sediments
3004074	MuxB	antibiotic efflux	Multidrug	Inhibition of cell wall , protein, RNA, and DNA synthesis	2773.39	deep-sea cold seep sediments
3004075	MuxC	antibiotic efflux	Multidrug	Inhibition of cell wall , protein, RNA, and DNA synthesis	3738.65	deep-sea cold seep sediments
3004077	PmpM	antibiotic efflux	Multidrug	Inhibition of protein synthesis	5804.84	deep-sea cold seep sediments
3004144	AxyY	antibiotic efflux	Multidrug	Inhibition of cell wall , protein, RNA, and DNA synthesis	992.394	deep-sea cold seep sediments
3001328	Escherichia coli mdfA	antibiotic efflux	Multidrug	Inhibition of protein synthesis	3821.38	deep-sea cold seep sediments
3000501	rpoB2	antibiotic target alteration; antibiotic target replacement	rifamycin antibiotic	Inhibition of RNA and DNA synthesis	92023.2	deep-sea cold seep sediments
3003859	ADC-15	antibiotic inactivation	Beta-lactam	Inhibition of cell wall synthesis	582.913	deep-sea cold seep sediments
3001763	OXA-308	antibiotic inactivation	Beta-lactam	Inhibition of cell wall synthesis	106.26	deep-sea cold seep sediments
3004539	mphH	antibiotic inactivation	MLS	Inhibition of protein synthesis	113.471	deep-sea cold seep sediments
3003626	OXA-470	antibiotic inactivation	Beta-lactam	Inhibition of cell wall synthesis	102.465	deep-sea cold seep sediments
3004775	CME-1	antibiotic inactivation	Beta-lactam	Inhibition of cell wall synthesis	224.664	deep-sea cold seep sediments
3005264	TEM-233	antibiotic inactivation	Beta-lactam	Inhibition of cell wall synthesis	1034.71	deep-sea cold seep sediments
3004559	CAM-1	antibiotic inactivation	Beta-lactam	Inhibition of cell wall synthesis	137.759	deep-sea cold seep sediments
3004571	PNGM-1	antibiotic inactivation	Beta-lactam	Inhibition of cell wall synthesis	242330	deep-sea cold seep sediments
3004597	Klebsiella pneumoniae KpnH	antibiotic efflux	Multidrug	Inhibition of cell wall , protein, RNA, and DNA synthesis	1849.5	deep-sea cold seep sediments
3005010	qacEdelta1	antibiotic efflux	disinfecting agents and antiseptics	Inhibition of cell wall , protein, RNA, and DNA synthesis	2003	deep-sea cold seep sediments
3005044	OmpA	reduced permeability to antibiotic	peptide antibiotic	Inhibition of cell wall synthesis	1565.44	deep-sea cold seep sediments
3005059	LptD	antibiotic efflux	Multidrug	Inhibition of RNA and DNA synthesis	1931.47	deep-sea cold seep sediments
3004572	Staphylococcus aureus LmrS	antibiotic efflux	Multidrug	Inhibition of protein synthesis	9309.53	deep-sea cold seep sediments
3005266	TEM-235	antibiotic inactivation	Beta-lactam	Inhibition of cell wall synthesis	1906.04	deep-sea cold seep sediments
3005379	KPC-50	antibiotic inactivation	Beta-lactam	Inhibition of cell wall synthesis	1916.1	deep-sea cold seep sediments
3006324	ADC-150	antibiotic inactivation	Beta-lactam	Inhibition of cell wall synthesis	145.728	deep-sea cold seep sediments
3005526	BlaB-13	antibiotic inactivation	Beta-lactam	Inhibition of cell wall synthesis	142.313	deep-sea cold seep sediments
3005634	CTX-M-211	antibiotic inactivation	Beta-lactam	Inhibition of cell wall synthesis	335.858	deep-sea cold seep sediments
3006874	EC-13	antibiotic inactivation	Beta-lactam	Inhibition of cell wall synthesis	717.256	deep-sea cold seep sediments
3006878	EC-18	antibiotic inactivation	Beta-lactam	Inhibition of cell wall synthesis	2869.03	deep-sea cold seep sediments
3006884	EFM-1	antibiotic inactivation	Beta-lactam	Inhibition of cell wall synthesis	5806.93	deep-sea cold seep sediments
3006088	OXA-900	antibiotic inactivation	Beta-lactam	Inhibition of cell wall synthesis	102.845	deep-sea cold seep sediments
3007010	norC	antibiotic efflux	Multidrug	Inhibition of RNA and DNA synthesis	7204.06	deep-sea cold seep sediments
3007012	sepA	antibiotic efflux	disinfecting agents and antiseptics	Inhibition of cell wall , protein, RNA, and DNA synthesis	539.65	deep-sea cold seep sediments
3007013	sdrM	antibiotic efflux	Multidrug	Inhibition of RNA and DNA synthesis	1870.18	deep-sea cold seep sediments
3002924	vanR gene in vanE cluster	antibiotic target alteration	glycopeptide antibiotic	Inhibition of cell wall synthesis	87.2852	deep-sea cold seep sediments
3000237	TolC	antibiotic efflux	Multidrug	Inhibition of cell wall , protein, RNA, and DNA synthesis	1882.32	deep-sea cold seep sediments
3003952	YojI	antibiotic efflux	peptide antibiotic	Inhibition of cell wall synthesis	5719.08	deep-sea cold seep sediments
3004480	Bifidobacterium adolescentis rpoB mutants conferring resistance to rifampicin	antibiotic target alteration; antibiotic target replacement	rifamycin antibiotic	Inhibition of RNA and DNA synthesis	107211	deep-sea cold seep sediments
3002947	vanH gene in vanM cluster	antibiotic target alteration	glycopeptide antibiotic	Inhibition of cell wall synthesis	124.097	deep-sea cold seep sediments
3007050	mreA	antibiotic efflux	MLS	Inhibition of protein synthesis	118.404	deep-sea cold seep sediments
3007097	FosM1	antibiotic inactivation	phosphonic acid antibiotic	Inhibition of cell wall synthesis	107.019	deep-sea cold seep sediments
3002597	AAC(6')-Ie-APH(2'')-Ia bifunctional protein	antibiotic inactivation	aminoglycoside antibiotic	Inhibition of protein synthesis	2277	deep-sea cold seep sediments
3007210	Nocardia farcinica rox	antibiotic inactivation	rifamycin antibiotic	Inhibition of RNA and DNA synthesis	989.358	deep-sea cold seep sediments
3003839	Mrx	antibiotic inactivation	MLS	Inhibition of protein synthesis	2194.27	deep-sea cold seep sediments
3004047	kdpD	antibiotic efflux	aminoglycoside antibiotic	Inhibition of protein synthesis	18829.3	deep-sea cold seep sediments
3003843	leuO	antibiotic efflux	Multidrug	Inhibition of protein synthesis	956.342	deep-sea cold seep sediments
3007509	Shigella flexneri acrA	antibiotic efflux	Multidrug	Inhibition of cell wall , protein, RNA, and DNA synthesis	1888.02	deep-sea cold seep sediments
3007635	CAE-1	antibiotic inactivation	Beta-lactam	Inhibition of cell wall synthesis	114.989	deep-sea cold seep sediments
3000826	sdiA	antibiotic efflux	Multidrug	Inhibition of cell wall , protein, RNA, and DNA synthesis	169.279	deep-sea cold seep sediments
3001654	OXA-143	antibiotic inactivation	Beta-lactam	Inhibition of cell wall synthesis	129.242	deep-sea cold seep sediments
3002910	vanL	antibiotic target alteration	glycopeptide antibiotic	Inhibition of cell wall synthesis	245.84	deep-sea cold seep sediments
3001391	TEM-214	antibiotic inactivation	Beta-lactam	Inhibition of cell wall synthesis	1142.34	deep-sea cold seep sediments
3000254	emrY	antibiotic efflux	tetracycline antibiotic	Inhibition of protein synthesis	4684.31	deep-sea cold seep sediments
3000206	emrK	antibiotic efflux	tetracycline antibiotic	Inhibition of protein synthesis	2307.62	deep-sea cold seep sediments
3002358	NDM-8	antibiotic inactivation	Beta-lactam	Inhibition of cell wall synthesis	2347.66	deep-sea cold seep sediments
3000215	mecR1	antibiotic target replacement	Beta-lactam	Inhibition of cell wall synthesis	5899.7	deep-sea cold seep sediments
3002893	tcr3	antibiotic efflux	tetracycline antibiotic	Inhibition of protein synthesis	120.111	deep-sea cold seep sediments
3003576	eptA	antibiotic target alteration	peptide antibiotic	Inhibition of cell wall synthesis	4234.07	deep-sea cold seep sediments
3003441	cfrA	antibiotic target alteration	Multidrug	Inhibition of protein synthesis	327.787	deep-sea cold seep sediments
3002700	cmlv	antibiotic inactivation	phenicol antibiotic	Inhibition of protein synthesis	102.316	deep-sea cold seep sediments
3001209	mecC	antibiotic target replacement	Beta-lactam	Inhibition of cell wall synthesis	467.799	deep-sea cold seep sediments
3003056	smeE	antibiotic efflux	Multidrug	Inhibition of protein synthesis	1218.67	deep-sea cold seep sediments
3000250	ErmC	antibiotic target alteration	MLS	Inhibition of protein synthesis	8317.6	deep-sea cold seep sediments
3002266	IND-10	antibiotic inactivation	Beta-lactam	Inhibition of cell wall synthesis	112.384	deep-sea cold seep sediments
3000124	mecI	antibiotic target replacement	Beta-lactam	Inhibition of cell wall synthesis	667.749	deep-sea cold seep sediments
3000444	rphA	antibiotic inactivation	rifamycin antibiotic	Inhibition of RNA and DNA synthesis	1216.56	deep-sea cold seep sediments
3000841	CGB-1	antibiotic inactivation	Beta-lactam	Inhibition of cell wall synthesis	284.472	deep-sea cold seep sediments
3000347	ErmA	antibiotic target alteration	MLS	Inhibition of protein synthesis	1371.09	deep-sea cold seep sediments
3002693	cmlA1	antibiotic efflux	phenicol antibiotic	Inhibition of protein synthesis	4720.13	deep-sea cold seep sediments
3003116	OXA-420	antibiotic inactivation	Beta-lactam	Inhibition of cell wall synthesis	131.583	deep-sea cold seep sediments
3000216	acrB	antibiotic efflux	Multidrug	Inhibition of cell wall , protein, RNA, and DNA synthesis	2458.4	deep-sea cold seep sediments
3002629	ANT(6)-Ib	antibiotic inactivation	aminoglycoside antibiotic	Inhibition of protein synthesis	200.887	deep-sea cold seep sediments
3000803	MexE	antibiotic efflux	Multidrug	Inhibition of RNA and DNA synthesis	1165.99	deep-sea cold seep sediments
3002556	AAC(6')-Ii	antibiotic inactivation	aminoglycoside antibiotic	Inhibition of protein synthesis	214.232	deep-sea cold seep sediments
3002923	vanR gene in vanD cluster	antibiotic target alteration	glycopeptide antibiotic	Inhibition of cell wall synthesis	109.106	deep-sea cold seep sediments
3003111	lsaB	antibiotic target protection	Multidrug	Inhibition of protein synthesis	461.711	deep-sea cold seep sediments
3001214	mdtM	antibiotic efflux	Multidrug	Inhibition of protein synthesis	2309.49	deep-sea cold seep sediments
3002522	novA	antibiotic efflux	aminocoumarin antibiotic	Inhibition of RNA and DNA synthesis	1153.81	deep-sea cold seep sediments
3001265	Erm(30)	antibiotic target alteration	MLS	Inhibition of protein synthesis	236.709	deep-sea cold seep sediments
3003053	smeC	antibiotic efflux	Multidrug	Inhibition of cell wall synthesis	1215.62	deep-sea cold seep sediments
3000595	ErmT	antibiotic target alteration	MLS	Inhibition of protein synthesis	573.627	deep-sea cold seep sediments
3000794	mdtC	antibiotic efflux	aminocoumarin antibiotic	Inhibition of RNA and DNA synthesis	2402.21	deep-sea cold seep sediments
3000833	evgS	antibiotic efflux	Multidrug	Inhibition of cell wall , protein, RNA, and DNA synthesis	2243.94	deep-sea cold seep sediments
3000617	mecA	antibiotic target replacement	Beta-lactam	Inhibition of cell wall synthesis	2349.53	deep-sea cold seep sediments
3002647	APH(3')-IIIa	antibiotic inactivation	aminoglycoside antibiotic	Inhibition of protein synthesis	124.091	deep-sea cold seep sediments
3002619	aadA22	antibiotic inactivation	aminoglycoside antibiotic	Inhibition of protein synthesis	185.434	deep-sea cold seep sediments
3000245	RbpA	antibiotic target protection	rifamycin antibiotic	Inhibition of RNA and DNA synthesis	3500.3	deep-sea cold seep sediments
3000807	MexH	antibiotic efflux	Multidrug	Inhibition of protein synthesis	173.727	deep-sea cold seep sediments
3000502	AcrF	antibiotic efflux	Multidrug	Inhibition of cell wall synthesis	2423.28	deep-sea cold seep sediments
3002657	APH(6)-Ia	antibiotic inactivation	aminoglycoside antibiotic	Inhibition of protein synthesis	1153.81	deep-sea cold seep sediments
3003205	Erm(43)	antibiotic target alteration	MLS	Inhibition of protein synthesis	171.386	deep-sea cold seep sediments
3002816	clbC	antibiotic target alteration	Multidrug	Inhibition of protein synthesis	164.362	deep-sea cold seep sediments
3002985	arnA	antibiotic target alteration	peptide antibiotic	Inhibition of cell wall synthesis	2328.46	deep-sea cold seep sediments
3002594	AAC(6')-IIa	antibiotic inactivation	aminoglycoside antibiotic	Inhibition of protein synthesis	129.944	deep-sea cold seep sediments
3002656	APH(4)-Ib	antibiotic inactivation	aminoglycoside antibiotic	Inhibition of protein synthesis	98.5702	deep-sea cold seep sediments
3000343	tap	antibiotic efflux	tetracycline antibiotic	Inhibition of protein synthesis	1151.94	deep-sea cold seep sediments
3002260	IND-4	antibiotic inactivation	Beta-lactam	Inhibition of cell wall synthesis	113.789	deep-sea cold seep sediments
3000027	emrA	antibiotic efflux	fluoroquinolone antibiotic	Inhibition of RNA and DNA synthesis	2288.66	deep-sea cold seep sediments
3002616	aadA16	antibiotic inactivation	aminoglycoside antibiotic	Inhibition of protein synthesis	198.077	deep-sea cold seep sediments
3002523	AAC(2')-Ia	antibiotic inactivation	aminoglycoside antibiotic	Inhibition of protein synthesis	125.73	deep-sea cold seep sediments
3000118	vgaB	antibiotic target protection	Multidrug	Inhibition of protein synthesis	129.476	deep-sea cold seep sediments
3002986	bacA	antibiotic target alteration	peptide antibiotic	Inhibition of cell wall synthesis	2309.49	deep-sea cold seep sediments
3000795	mdtE	antibiotic efflux	Multidrug	Inhibition of cell wall , protein, RNA, and DNA synthesis	2349.76	deep-sea cold seep sediments
3000378	MexB	antibiotic efflux	Multidrug	Inhibition of cell wall , protein, RNA, and DNA synthesis	1225.69	deep-sea cold seep sediments
3000165	tet(A)	antibiotic efflux	tetracycline antibiotic	Inhibition of protein synthesis	99.5068	deep-sea cold seep sediments
3003052	smeB	antibiotic efflux	Multidrug	Inhibition of cell wall synthesis	2704.24	deep-sea cold seep sediments
3002558	AAC(6')-Ik	antibiotic inactivation	aminoglycoside antibiotic	Inhibition of protein synthesis	136.734	deep-sea cold seep sediments
3002644	APH(3')-IIa	antibiotic inactivation	aminoglycoside antibiotic	Inhibition of protein synthesis	1985.45	deep-sea cold seep sediments
3000463	gimA	antibiotic inactivation	MLS	Inhibition of protein synthesis	293.604	deep-sea cold seep sediments
3002894	otr(C)	antibiotic efflux	tetracycline antibiotic	Inhibition of protein synthesis	164.83	deep-sea cold seep sediments
3004601	LnuP	antibiotic inactivation	MLS	Inhibition of protein synthesis	117.301	deep-sea cold seep sediments
3003714	PEDO-2	antibiotic inactivation	Beta-lactam	Inhibition of cell wall synthesis	267.849	deep-sea cold seep sediments
3003748	oleC	antibiotic efflux	MLS	Inhibition of protein synthesis	2366.15	deep-sea cold seep sediments
3003950	msbA	antibiotic efflux	nitroimidazole antibiotic	Inhibition of RNA and DNA synthesis	2320.5	deep-sea cold seep sediments
3003953	hmrM	antibiotic efflux	Multidrug	Inhibition of RNA and DNA synthesis	108.872	deep-sea cold seep sediments
3003955	efpA	antibiotic efflux	Multidrug	Inhibition of RNA and DNA synthesis	2362.17	deep-sea cold seep sediments
3003961	farA	antibiotic efflux	antibacterial free fatty acids	antibacterial free fatty acids	90.1414	deep-sea cold seep sediments
3004661	Staphylococcus aureus FosB	antibiotic inactivation	phosphonic acid antibiotic	Inhibition of cell wall synthesis	3113.98	deep-sea cold seep sediments
3004699	sta	antibiotic inactivation	nucleoside antibiotic	Inhibition of protein synthesis	266.912	deep-sea cold seep sediments
3004673	FosB6	antibiotic inactivation	phosphonic acid antibiotic	Inhibition of cell wall synthesis	131.115	deep-sea cold seep sediments
3003992	rphB	antibiotic inactivation	rifamycin antibiotic	Inhibition of RNA and DNA synthesis	2279.29	deep-sea cold seep sediments
3004679	rmtE2	antibiotic target alteration	aminoglycoside antibiotic	Inhibition of protein synthesis	128.305	deep-sea cold seep sediments
3003862	ADC-18	antibiotic inactivation	Beta-lactam	Inhibition of cell wall synthesis	179.815	deep-sea cold seep sediments
3004091	ANT(3'')-IIc	antibiotic inactivation	aminoglycoside antibiotic	Inhibition of protein synthesis	121.749	deep-sea cold seep sediments
3004089	ANT(3'')-IIa	antibiotic inactivation	aminoglycoside antibiotic	Inhibition of protein synthesis	4703.28	deep-sea cold seep sediments
3004142	OprZ	antibiotic efflux	Multidrug	Inhibition of cell wall , protein, RNA, and DNA synthesis	108.638	deep-sea cold seep sediments
3004143	AxyX	antibiotic efflux	Multidrug	Inhibition of cell wall , protein, RNA, and DNA synthesis	91.7804	deep-sea cold seep sediments
3001328	Escherichia coli mdfA	antibiotic efflux	Multidrug	Inhibition of protein synthesis	192.458	deep-sea cold seep sediments
3004191	APH(2'')-If	antibiotic inactivation	aminoglycoside antibiotic	Inhibition of protein synthesis	209.315	deep-sea cold seep sediments
3000501	rpoB2	antibiotic target alteration; antibiotic target replacement	rifamycin antibiotic	Inhibition of RNA and DNA synthesis	84412.2	deep-sea cold seep sediments
3001763	OXA-308	antibiotic inactivation	Beta-lactam	Inhibition of cell wall synthesis	131.115	deep-sea cold seep sediments
3004539	mphH	antibiotic inactivation	MLS	Inhibition of protein synthesis	140.012	deep-sea cold seep sediments
3004775	CME-1	antibiotic inactivation	Beta-lactam	Inhibition of cell wall synthesis	415.821	deep-sea cold seep sediments
3005264	TEM-233	antibiotic inactivation	Beta-lactam	Inhibition of cell wall synthesis	1142.34	deep-sea cold seep sediments
3004559	CAM-1	antibiotic inactivation	Beta-lactam	Inhibition of cell wall synthesis	113.321	deep-sea cold seep sediments
3004571	PNGM-1	antibiotic inactivation	Beta-lactam	Inhibition of cell wall synthesis	655833	deep-sea cold seep sediments
3004597	Klebsiella pneumoniae KpnH	antibiotic efflux	Multidrug	Inhibition of cell wall , protein, RNA, and DNA synthesis	2282.1	deep-sea cold seep sediments
3005044	OmpA	reduced permeability to antibiotic	peptide antibiotic	Inhibition of cell wall synthesis	702.401	deep-sea cold seep sediments
3005046	MecC-type methicillin resistance repressor MecI	antibiotic target replacement	Beta-lactam	Inhibition of cell wall synthesis	146.333	deep-sea cold seep sediments
3005089	mef(D)	antibiotic efflux	MLS	Inhibition of protein synthesis	93.6534	deep-sea cold seep sediments
3005091	RanA	antibiotic efflux	Multidrug	Inhibition of protein synthesis	303.203	deep-sea cold seep sediments
3004572	Staphylococcus aureus LmrS	antibiotic efflux	Multidrug	Inhibition of protein synthesis	2364.98	deep-sea cold seep sediments
3005340	OXA-649	antibiotic inactivation	Beta-lactam	Inhibition of cell wall synthesis	129.242	deep-sea cold seep sediments
3005379	KPC-50	antibiotic inactivation	Beta-lactam	Inhibition of cell wall synthesis	139.075	deep-sea cold seep sediments
3006378	ADC-209	antibiotic inactivation	Beta-lactam	Inhibition of cell wall synthesis	179.815	deep-sea cold seep sediments
3006871	CSP-1	antibiotic inactivation	Beta-lactam	Inhibition of cell wall synthesis	143.29	deep-sea cold seep sediments
3006884	EFM-1	antibiotic inactivation	Beta-lactam	Inhibition of cell wall synthesis	2341.1	deep-sea cold seep sediments
3001862	IMI-5	antibiotic inactivation	Beta-lactam	Inhibition of cell wall synthesis	137.202	deep-sea cold seep sediments
3005490	IMP-85	antibiotic inactivation	Beta-lactam	Inhibition of cell wall synthesis	289.155	deep-sea cold seep sediments
3005757	OXA-527	antibiotic inactivation	Beta-lactam	Inhibition of cell wall synthesis	128.773	deep-sea cold seep sediments
3005823	OXA-602	antibiotic inactivation	Beta-lactam	Inhibition of cell wall synthesis	118.94	deep-sea cold seep sediments
3005830	OXA-609	antibiotic inactivation	Beta-lactam	Inhibition of cell wall synthesis	120.813	deep-sea cold seep sediments
3005933	OXA-728	antibiotic inactivation	Beta-lactam	Inhibition of cell wall synthesis	132.988	deep-sea cold seep sediments
3006105	OXA-919	antibiotic inactivation	Beta-lactam	Inhibition of cell wall synthesis	129.242	deep-sea cold seep sediments
3006516	PDC-139	antibiotic inactivation	Beta-lactam	Inhibition of cell wall synthesis	93.1852	deep-sea cold seep sediments
3006690	PDC-32	antibiotic inactivation	Beta-lactam	Inhibition of cell wall synthesis	93.1852	deep-sea cold seep sediments
3006981	RSA2-1	antibiotic inactivation	Beta-lactam	Inhibition of cell wall synthesis	145.631	deep-sea cold seep sediments
3006208	VEB-11	antibiotic inactivation	Beta-lactam	Inhibition of cell wall synthesis	140.48	deep-sea cold seep sediments
3007005	YEM-1	antibiotic inactivation	Beta-lactam	Inhibition of cell wall synthesis	115.662	deep-sea cold seep sediments
3007010	norC	antibiotic efflux	Multidrug	Inhibition of RNA and DNA synthesis	4444.56	deep-sea cold seep sediments
3007019	fexB	antibiotic efflux	phenicol antibiotic	Inhibition of protein synthesis	110.043	deep-sea cold seep sediments
3000237	TolC	antibiotic efflux	Multidrug	Inhibition of cell wall , protein, RNA, and DNA synthesis	2322.61	deep-sea cold seep sediments
3004480	Bifidobacterium adolescentis rpoB mutants conferring resistance to rifampicin	antibiotic target alteration; antibiotic target replacement	rifamycin antibiotic	Inhibition of RNA and DNA synthesis	130899	deep-sea cold seep sediments
3007028	salD	antibiotic target protection	Multidrug	Inhibition of protein synthesis	127.603	deep-sea cold seep sediments
3002959	vanY gene in vanG cluster	antibiotic target alteration	glycopeptide antibiotic	Inhibition of cell wall synthesis	131.115	deep-sea cold seep sediments
3002930	vanR gene in vanO cluster	antibiotic target alteration	glycopeptide antibiotic	Inhibition of cell wall synthesis	1095.75	deep-sea cold seep sediments
3005337	OXA-647	antibiotic inactivation	Beta-lactam	Inhibition of cell wall synthesis	128.305	deep-sea cold seep sediments
3007049	mef(J)	antibiotic efflux	MLS	Inhibition of protein synthesis	186.37	deep-sea cold seep sediments
3007097	FosM1	antibiotic inactivation	phosphonic acid antibiotic	Inhibition of cell wall synthesis	297.116	deep-sea cold seep sediments
3007281	MCR-5.4	antibiotic target alteration	peptide antibiotic	Inhibition of cell wall synthesis	128.305	deep-sea cold seep sediments
3007199	PAM-1	antibiotic inactivation	Beta-lactam	Inhibition of cell wall synthesis	269.722	deep-sea cold seep sediments
3007209	Streptomyces venezuelae rox	antibiotic inactivation	rifamycin antibiotic	Inhibition of RNA and DNA synthesis	3350.45	deep-sea cold seep sediments
3007284	MCR-2.3	antibiotic target alteration	peptide antibiotic	Inhibition of cell wall synthesis	126.198	deep-sea cold seep sediments
3007401	ANT(9)-Ib	antibiotic inactivation	aminoglycoside antibiotic	Inhibition of protein synthesis	119.876	deep-sea cold seep sediments
3007470	IND-17	antibiotic inactivation	Beta-lactam	Inhibition of cell wall synthesis	170.683	deep-sea cold seep sediments
3003745	mef(C)	antibiotic efflux	Multidrug	Inhibition of protein synthesis	95.5265	deep-sea cold seep sediments
3007659	putative nickel/cobalt transporter	antibiotic efflux	Multidrug	Inhibition of RNA and DNA synthesis	1135.31	deep-sea cold seep sediments
3003550	mdtP	antibiotic efflux	Multidrug	Inhibition of protein synthesis	3090.78	deep-sea cold seep sediments
3000508	gadX	antibiotic efflux	Multidrug	Inhibition of cell wall , protein, RNA, and DNA synthesis	519.194	deep-sea cold seep sediments
3000796	mdtF	antibiotic efflux	Multidrug	Inhibition of cell wall , protein, RNA, and DNA synthesis	4941.9	deep-sea cold seep sediments
3002853	arr-8	antibiotic inactivation	rifamycin antibiotic	Inhibition of RNA and DNA synthesis	49.5799	deep-sea cold seep sediments
3000830	cpxA	antibiotic efflux	Multidrug	Inhibition of RNA and DNA synthesis	827.098	deep-sea cold seep sediments
3000815	mgrA	antibiotic efflux	Multidrug	Inhibition of cell wall , protein, RNA, and DNA synthesis	97.1898	deep-sea cold seep sediments
3000839	arlS	antibiotic efflux	Multidrug	Inhibition of RNA and DNA synthesis	3005.33	deep-sea cold seep sediments
3001407	OXA-12	antibiotic inactivation	Beta-lactam	Inhibition of cell wall synthesis	43.5056	deep-sea cold seep sediments
3000826	sdiA	antibiotic efflux	Multidrug	Inhibition of cell wall , protein, RNA, and DNA synthesis	59.3481	deep-sea cold seep sediments
3001874	CTX-M-11	antibiotic inactivation	Beta-lactam	Inhibition of cell wall synthesis	46.2965	deep-sea cold seep sediments
3003055	smeD	antibiotic efflux	Multidrug	Inhibition of protein synthesis	421.511	deep-sea cold seep sediments
3003005	CfxA4	antibiotic inactivation	Beta-lactam	Inhibition of cell wall synthesis	52.8634	deep-sea cold seep sediments
3001384	TEM-207	antibiotic inactivation	Beta-lactam	Inhibition of cell wall synthesis	117.793	deep-sea cold seep sediments
3001654	OXA-143	antibiotic inactivation	Beta-lactam	Inhibition of cell wall synthesis	45.3114	deep-sea cold seep sediments
3000805	OprN	antibiotic efflux	Multidrug	Inhibition of RNA and DNA synthesis	1242.45	deep-sea cold seep sediments
3002910	vanL	antibiotic target alteration	glycopeptide antibiotic	Inhibition of cell wall synthesis	201.111	deep-sea cold seep sediments
3003064	ykkD	antibiotic efflux	Multidrug	Inhibition of protein synthesis	95.7122	deep-sea cold seep sediments
3001216	mdtH	antibiotic efflux	fluoroquinolone antibiotic	Inhibition of RNA and DNA synthesis	2811.85	deep-sea cold seep sediments
3001391	TEM-214	antibiotic inactivation	Beta-lactam	Inhibition of cell wall synthesis	1060.14	deep-sea cold seep sediments
3000792	mdtA	antibiotic efflux	aminocoumarin antibiotic	Inhibition of RNA and DNA synthesis	819.546	deep-sea cold seep sediments
3001788	OXA-204	antibiotic inactivation	Beta-lactam	Inhibition of cell wall synthesis	43.6697	deep-sea cold seep sediments
3002983	amrB	antibiotic efflux	Multidrug	Inhibition of protein synthesis	428.489	deep-sea cold seep sediments
3000377	MexA	antibiotic efflux	Multidrug	Inhibition of cell wall , protein, RNA, and DNA synthesis	409.773	deep-sea cold seep sediments
3000194	tet(W)	antibiotic target protection	tetracycline antibiotic	Inhibition of protein synthesis	52.535	deep-sea cold seep sediments
3002542	AAC(3)-VIIIa	antibiotic inactivation	aminoglycoside antibiotic	Inhibition of protein synthesis	47.1173	deep-sea cold seep sediments
3000180	tetA(P)	antibiotic efflux	tetracycline antibiotic	Inhibition of protein synthesis	103.675	deep-sea cold seep sediments
3000254	emrY	antibiotic efflux	tetracycline antibiotic	Inhibition of protein synthesis	3705.69	deep-sea cold seep sediments
3002829	vgaA	antibiotic target protection	Multidrug	Inhibition of protein synthesis	85.8619	deep-sea cold seep sediments
3001329	mdtG	antibiotic efflux	phosphonic acid antibiotic	Inhibition of cell wall synthesis	805.756	deep-sea cold seep sediments
3000206	emrK	antibiotic efflux	tetracycline antibiotic	Inhibition of protein synthesis	2051.49	deep-sea cold seep sediments
3002358	NDM-8	antibiotic inactivation	Beta-lactam	Inhibition of cell wall synthesis	2024.32	deep-sea cold seep sediments
3000781	adeJ	antibiotic efflux	Multidrug	Inhibition of cell wall , protein, RNA, and DNA synthesis	434.645	deep-sea cold seep sediments
3000215	mecR1	antibiotic target replacement	Beta-lactam	Inhibition of cell wall synthesis	6926.74	deep-sea cold seep sediments
3002893	tcr3	antibiotic efflux	tetracycline antibiotic	Inhibition of protein synthesis	42.1101	deep-sea cold seep sediments
3003576	eptA	antibiotic target alteration	peptide antibiotic	Inhibition of cell wall synthesis	3238.78	deep-sea cold seep sediments
3002674	Clostridium butyricum catB	antibiotic inactivation	phenicol antibiotic	Inhibition of protein synthesis	54.1767	deep-sea cold seep sediments
3000656	AcrS	antibiotic efflux	Multidrug	Inhibition of cell wall , protein, RNA, and DNA synthesis	435.384	deep-sea cold seep sediments
3003441	cfrA	antibiotic target alteration	Multidrug	Inhibition of protein synthesis	114.92	deep-sea cold seep sediments
3002700	cmlv	antibiotic inactivation	phenicol antibiotic	Inhibition of protein synthesis	35.8716	deep-sea cold seep sediments
3000621	PC1 beta-lactamase (blaZ)	antibiotic inactivation	Beta-lactam	Inhibition of cell wall synthesis	2129.64	deep-sea cold seep sediments
3001037	TEM-171	antibiotic inactivation	Beta-lactam	Inhibition of cell wall synthesis	1861.13	deep-sea cold seep sediments
3001209	mecC	antibiotic target replacement	Beta-lactam	Inhibition of cell wall synthesis	164.008	deep-sea cold seep sediments
3000802	OprJ	antibiotic efflux	Multidrug	Inhibition of cell wall , protein, RNA, and DNA synthesis	39.4013	deep-sea cold seep sediments
3000793	mdtB	antibiotic efflux	aminocoumarin antibiotic	Inhibition of RNA and DNA synthesis	6750.67	deep-sea cold seep sediments
3002788	QnrD1	antibiotic target protection	fluoroquinolone antibiotic	Inhibition of RNA and DNA synthesis	52.9454	deep-sea cold seep sediments
3002872	FosA3	antibiotic inactivation	phosphonic acid antibiotic	Inhibition of cell wall synthesis	821.516	deep-sea cold seep sediments
3000518	CRP	antibiotic efflux	Multidrug	Inhibition of cell wall , protein, RNA, and DNA synthesis	155.881	deep-sea cold seep sediments
3003056	smeE	antibiotic efflux	Multidrug	Inhibition of protein synthesis	3674.41	deep-sea cold seep sediments
3000250	ErmC	antibiotic target alteration	MLS	Inhibition of protein synthesis	33565.5	deep-sea cold seep sediments
3002266	IND-10	antibiotic inactivation	Beta-lactam	Inhibition of cell wall synthesis	98.5031	deep-sea cold seep sediments
3000605	Erm(36)	antibiotic target alteration	MLS	Inhibition of protein synthesis	115.741	deep-sea cold seep sediments
3002669	APH(2'')-Ig	antibiotic inactivation	aminoglycoside antibiotic	Inhibition of protein synthesis	50.4008	deep-sea cold seep sediments
3000124	mecI	antibiotic target replacement	Beta-lactam	Inhibition of cell wall synthesis	946.615	deep-sea cold seep sediments
3000412	sul2	antibiotic target replacement	sulfonamide antibiotic	Affects folate metabolism	1361.97	deep-sea cold seep sediments
3000444	rphA	antibiotic inactivation	rifamycin antibiotic	Inhibition of RNA and DNA synthesis	426.519	deep-sea cold seep sediments
3000167	tet(C)	antibiotic efflux	tetracycline antibiotic	Inhibition of protein synthesis	1238.35	deep-sea cold seep sediments
3003577	ugd	antibiotic target alteration	peptide antibiotic	Inhibition of cell wall synthesis	1692.37	deep-sea cold seep sediments
3000841	CGB-1	antibiotic inactivation	Beta-lactam	Inhibition of cell wall synthesis	99.7344	deep-sea cold seep sediments
3000347	ErmA	antibiotic target alteration	MLS	Inhibition of protein synthesis	1301.88	deep-sea cold seep sediments
3002660	APH(6)-Id	antibiotic inactivation	aminoglycoside antibiotic	Inhibition of protein synthesis	2038.28	deep-sea cold seep sediments
3002693	cmlA1	antibiotic efflux	phenicol antibiotic	Inhibition of protein synthesis	1654.85	deep-sea cold seep sediments
3002699	cmlB1	antibiotic efflux	phenicol antibiotic	Inhibition of protein synthesis	69.2805	deep-sea cold seep sediments
3000410	sul1	antibiotic target replacement	sulfonamide antibiotic	Affects folate metabolism	1402.03	deep-sea cold seep sediments
3003116	OXA-420	antibiotic inactivation	Beta-lactam	Inhibition of cell wall synthesis	46.1323	deep-sea cold seep sediments
3000216	acrB	antibiotic efflux	Multidrug	Inhibition of cell wall , protein, RNA, and DNA synthesis	6636.65	deep-sea cold seep sediments
3002554	AAC(6')-Ig	antibiotic inactivation	aminoglycoside antibiotic	Inhibition of protein synthesis	47.9382	deep-sea cold seep sediments
3002629	ANT(6)-Ib	antibiotic inactivation	aminoglycoside antibiotic	Inhibition of protein synthesis	70.4297	deep-sea cold seep sediments
3000803	MexE	antibiotic efflux	Multidrug	Inhibition of RNA and DNA synthesis	2043.94	deep-sea cold seep sediments
3002556	AAC(6')-Ii	antibiotic inactivation	aminoglycoside antibiotic	Inhibition of protein synthesis	75.1086	deep-sea cold seep sediments
3002860	dfrA17	antibiotic target replacement	diaminopyrimidine antibiotic	Affects folate metabolism	1232.11	deep-sea cold seep sediments
3002923	vanR gene in vanD cluster	antibiotic target alteration	glycopeptide antibiotic	Inhibition of cell wall synthesis	38.2521	deep-sea cold seep sediments
3000598	Erm(31)	antibiotic target alteration	MLS	Inhibition of protein synthesis	53.0275	deep-sea cold seep sediments
3003111	lsaB	antibiotic target protection	Multidrug	Inhibition of protein synthesis	364.215	deep-sea cold seep sediments
3001214	mdtM	antibiotic efflux	Multidrug	Inhibition of protein synthesis	4352.12	deep-sea cold seep sediments
3002522	novA	antibiotic efflux	aminocoumarin antibiotic	Inhibition of RNA and DNA synthesis	404.52	deep-sea cold seep sediments
3001265	Erm(30)	antibiotic target alteration	MLS	Inhibition of protein synthesis	82.9889	deep-sea cold seep sediments
3000778	adeG	antibiotic efflux	Multidrug	Inhibition of RNA and DNA synthesis	33.409	deep-sea cold seep sediments
3000616	mel	antibiotic target protection	MLS	Inhibition of protein synthesis	33.3269	deep-sea cold seep sediments
3000316	mphA	antibiotic inactivation	MLS	Inhibition of protein synthesis	1636.14	deep-sea cold seep sediments
3000676	H-NS	antibiotic efflux	Multidrug	Inhibition of cell wall , protein, RNA, and DNA synthesis	2118.31	deep-sea cold seep sediments
3003010	ceoB	antibiotic efflux	Multidrug	Inhibition of protein synthesis	421.922	deep-sea cold seep sediments
3003053	smeC	antibiotic efflux	Multidrug	Inhibition of cell wall synthesis	426.19	deep-sea cold seep sediments
3000595	ErmT	antibiotic target alteration	MLS	Inhibition of protein synthesis	201.111	deep-sea cold seep sediments
3002549	AAC(6')-Ic	antibiotic inactivation	aminoglycoside antibiotic	Inhibition of protein synthesis	48.2665	deep-sea cold seep sediments
3000794	mdtC	antibiotic efflux	aminocoumarin antibiotic	Inhibition of RNA and DNA synthesis	8590.46	deep-sea cold seep sediments
3000833	evgS	antibiotic efflux	Multidrug	Inhibition of cell wall , protein, RNA, and DNA synthesis	4130.24	deep-sea cold seep sediments
3000617	mecA	antibiotic target replacement	Beta-lactam	Inhibition of cell wall synthesis	3679.34	deep-sea cold seep sediments
3002625	ANT(4')-IIb	antibiotic inactivation	aminoglycoside antibiotic	Inhibition of protein synthesis	62.057	deep-sea cold seep sediments
3000516	emrR	antibiotic efflux	fluoroquinolone antibiotic	Inhibition of RNA and DNA synthesis	813.636	deep-sea cold seep sediments
3002647	APH(3')-IIIa	antibiotic inactivation	aminoglycoside antibiotic	Inhibition of protein synthesis	43.5056	deep-sea cold seep sediments
3001991	CTX-M-132	antibiotic inactivation	Beta-lactam	Inhibition of cell wall synthesis	767.011	deep-sea cold seep sediments
3002222	IMP-31	antibiotic inactivation	Beta-lactam	Inhibition of cell wall synthesis	40.3863	deep-sea cold seep sediments
3000865	oleD	antibiotic inactivation	MLS	Inhibition of protein synthesis	34.1478	deep-sea cold seep sediments
3002630	ANT(9)-Ia	antibiotic inactivation	aminoglycoside antibiotic	Inhibition of protein synthesis	1649.68	deep-sea cold seep sediments
3000838	arlR	antibiotic efflux	Multidrug	Inhibition of RNA and DNA synthesis	4659.2	deep-sea cold seep sediments
3002619	aadA22	antibiotic inactivation	aminoglycoside antibiotic	Inhibition of protein synthesis	931.84	deep-sea cold seep sediments
3002605	aadA5	antibiotic inactivation	aminoglycoside antibiotic	Inhibition of protein synthesis	2612.22	deep-sea cold seep sediments
3000245	RbpA	antibiotic target protection	rifamycin antibiotic	Inhibition of RNA and DNA synthesis	1312.14	deep-sea cold seep sediments
3000491	acrD	antibiotic efflux	aminoglycoside antibiotic	Inhibition of protein synthesis	4941.9	deep-sea cold seep sediments
3002265	IND-9	antibiotic inactivation	Beta-lactam	Inhibition of cell wall synthesis	98.5031	deep-sea cold seep sediments
3000807	MexH	antibiotic efflux	Multidrug	Inhibition of protein synthesis	60.9078	deep-sea cold seep sediments
3000502	AcrF	antibiotic efflux	Multidrug	Inhibition of cell wall synthesis	4078.03	deep-sea cold seep sediments
3000499	AcrE	antibiotic efflux	Multidrug	Inhibition of cell wall synthesis	823.815	deep-sea cold seep sediments
3002250	CARB-12	antibiotic inactivation	Beta-lactam	Inhibition of cell wall synthesis	94.8914	deep-sea cold seep sediments
3002657	APH(6)-Ia	antibiotic inactivation	aminoglycoside antibiotic	Inhibition of protein synthesis	455.085	deep-sea cold seep sediments
3003205	Erm(43)	antibiotic target alteration	MLS	Inhibition of protein synthesis	60.0869	deep-sea cold seep sediments
3003066	smeR	antibiotic efflux	Multidrug	Inhibition of cell wall synthesis	75.5191	deep-sea cold seep sediments
3002859	dfrA14	antibiotic target replacement	diaminopyrimidine antibiotic	Affects folate metabolism	51.8783	deep-sea cold seep sediments
3000843	MUS-1	antibiotic inactivation	Beta-lactam	Inhibition of cell wall synthesis	40.5505	deep-sea cold seep sediments
3002816	clbC	antibiotic target alteration	Multidrug	Inhibition of protein synthesis	57.6243	deep-sea cold seep sediments
3002985	arnA	antibiotic target alteration	peptide antibiotic	Inhibition of cell wall synthesis	1632.69	deep-sea cold seep sediments
3002594	AAC(6')-IIa	antibiotic inactivation	aminoglycoside antibiotic	Inhibition of protein synthesis	45.5577	deep-sea cold seep sediments
3002564	AAC(6')-It	antibiotic inactivation	aminoglycoside antibiotic	Inhibition of protein synthesis	48.2665	deep-sea cold seep sediments
3002656	APH(4)-Ib	antibiotic inactivation	aminoglycoside antibiotic	Inhibition of protein synthesis	34.5582	deep-sea cold seep sediments
3001306	ErmW	antibiotic target alteration	MLS	Inhibition of protein synthesis	51.2216	deep-sea cold seep sediments
3000343	tap	antibiotic efflux	tetracycline antibiotic	Inhibition of protein synthesis	807.726	deep-sea cold seep sediments
3002260	IND-4	antibiotic inactivation	Beta-lactam	Inhibition of cell wall synthesis	39.8938	deep-sea cold seep sediments
3000599	Erm(33)	antibiotic target alteration	MLS	Inhibition of protein synthesis	520.753	deep-sea cold seep sediments
3000027	emrA	antibiotic efflux	fluoroquinolone antibiotic	Inhibition of RNA and DNA synthesis	1636.88	deep-sea cold seep sediments
3002616	aadA16	antibiotic inactivation	aminoglycoside antibiotic	Inhibition of protein synthesis	69.4447	deep-sea cold seep sediments
3002611	aadA11	antibiotic inactivation	aminoglycoside antibiotic	Inhibition of protein synthesis	92.593	deep-sea cold seep sediments
3002523	AAC(2')-Ia	antibiotic inactivation	aminoglycoside antibiotic	Inhibition of protein synthesis	44.0802	deep-sea cold seep sediments
3003033	mexY	antibiotic efflux	Multidrug	Inhibition of cell wall , protein, RNA, and DNA synthesis	429.72	deep-sea cold seep sediments
3002825	ErmY	antibiotic target alteration	MLS	Inhibition of protein synthesis	40.2221	deep-sea cold seep sediments
3000186	tet(M)	antibiotic target protection	tetracycline antibiotic	Inhibition of protein synthesis	4202.8	deep-sea cold seep sediments
3000118	vgaB	antibiotic target protection	Multidrug	Inhibition of protein synthesis	45.3935	deep-sea cold seep sediments
3002986	bacA	antibiotic target alteration	peptide antibiotic	Inhibition of cell wall synthesis	1641.88	deep-sea cold seep sediments
3002639	APH(3'')-Ib	antibiotic inactivation	aminoglycoside antibiotic	Inhibition of protein synthesis	3519.85	deep-sea cold seep sediments
3002879	linG	antibiotic inactivation	MLS	Inhibition of protein synthesis	809.696	deep-sea cold seep sediments
3000795	mdtE	antibiotic efflux	Multidrug	Inhibition of cell wall , protein, RNA, and DNA synthesis	3295.26	deep-sea cold seep sediments
3002869	dfrK	antibiotic target replacement	diaminopyrimidine antibiotic	Affects folate metabolism	53.8484	deep-sea cold seep sediments
3002631	spd	antibiotic inactivation	aminoglycoside antibiotic	Inhibition of protein synthesis	42.3564	deep-sea cold seep sediments
3000378	MexB	antibiotic efflux	Multidrug	Inhibition of cell wall , protein, RNA, and DNA synthesis	9024.12	deep-sea cold seep sediments
3000565	tet(38)	antibiotic efflux	tetracycline antibiotic	Inhibition of protein synthesis	2443.37	deep-sea cold seep sediments
3000165	tet(A)	antibiotic efflux	tetracycline antibiotic	Inhibition of protein synthesis	2511.83	deep-sea cold seep sediments
3003052	smeB	antibiotic efflux	Multidrug	Inhibition of cell wall synthesis	1379.04	deep-sea cold seep sediments
3002606	aadA6	antibiotic inactivation	aminoglycoside antibiotic	Inhibition of protein synthesis	92.593	deep-sea cold seep sediments
3002773	QnrB60	antibiotic target protection	fluoroquinolone antibiotic	Inhibition of RNA and DNA synthesis	52.9454	deep-sea cold seep sediments
3003549	mdtO	antibiotic efflux	Multidrug	Inhibition of protein synthesis	4940.92	deep-sea cold seep sediments
3002644	APH(3')-IIa	antibiotic inactivation	aminoglycoside antibiotic	Inhibition of protein synthesis	696.089	deep-sea cold seep sediments
3002578	AAC(6')-Ib7	antibiotic inactivation	aminoglycoside antibiotic	Inhibition of protein synthesis	559.17	deep-sea cold seep sediments
3002486	LRA-7	antibiotic inactivation	Beta-lactam	Inhibition of cell wall synthesis	174.104	deep-sea cold seep sediments
3000463	gimA	antibiotic inactivation	MLS	Inhibition of protein synthesis	102.936	deep-sea cold seep sediments
3003578	PmrF	antibiotic target alteration	peptide antibiotic	Inhibition of cell wall synthesis	1219.63	deep-sea cold seep sediments
3002894	otr(C)	antibiotic efflux	tetracycline antibiotic	Inhibition of protein synthesis	57.7885	deep-sea cold seep sediments
3004601	LnuP	antibiotic inactivation	MLS	Inhibition of protein synthesis	137.084	deep-sea cold seep sediments
3003681	TriC	antibiotic efflux	disinfecting agents and antiseptics	Inhibition of cell wall , protein, RNA, and DNA synthesis	7422.54	deep-sea cold seep sediments
3003682	OpmH	antibiotic efflux	disinfecting agents and antiseptics	Inhibition of cell wall , protein, RNA, and DNA synthesis	3290.74	deep-sea cold seep sediments
3003693	MexK	antibiotic efflux	Multidrug	Inhibition of protein synthesis	9432.66	deep-sea cold seep sediments
3003031	MexW	antibiotic efflux	Multidrug	Inhibition of protein synthesis	11208.5	deep-sea cold seep sediments
3003704	mexM	antibiotic efflux	phenicol antibiotic	Inhibition of protein synthesis	31.6852	deep-sea cold seep sediments
3003705	mexN	antibiotic efflux	phenicol antibiotic	Inhibition of protein synthesis	851.231	deep-sea cold seep sediments
3003714	PEDO-2	antibiotic inactivation	Beta-lactam	Inhibition of cell wall synthesis	140.859	deep-sea cold seep sediments
3003717	ESP-1	antibiotic inactivation	Beta-lactam	Inhibition of cell wall synthesis	47.774	deep-sea cold seep sediments
3003723	vanI	antibiotic target alteration	glycopeptide antibiotic	Inhibition of cell wall synthesis	57.296	deep-sea cold seep sediments
3003748	oleC	antibiotic efflux	MLS	Inhibition of protein synthesis	829.561	deep-sea cold seep sediments
3003767	mphM	antibiotic inactivation	MLS	Inhibition of protein synthesis	98.5031	deep-sea cold seep sediments
3003838	gadW	antibiotic efflux	Multidrug	Inhibition of cell wall , protein, RNA, and DNA synthesis	1156.92	deep-sea cold seep sediments
3004784	FAR-1	antibiotic inactivation	Beta-lactam	Inhibition of cell wall synthesis	146.77	deep-sea cold seep sediments
3003841	kdpE	antibiotic efflux	aminoglycoside antibiotic	Inhibition of protein synthesis	2114.86	deep-sea cold seep sediments
3004623	AAC(3)-IId	antibiotic inactivation	aminoglycoside antibiotic	Inhibition of protein synthesis	824.553	deep-sea cold seep sediments
3004642	dfrA3b	antibiotic target replacement	diaminopyrimidine antibiotic	Affects folate metabolism	52.535	deep-sea cold seep sediments
3004788	FONA-1	antibiotic inactivation	Beta-lactam	Inhibition of cell wall synthesis	97.1898	deep-sea cold seep sediments
3003950	msbA	antibiotic efflux	nitroimidazole antibiotic	Inhibition of RNA and DNA synthesis	4689.9	deep-sea cold seep sediments
3003953	hmrM	antibiotic efflux	Multidrug	Inhibition of RNA and DNA synthesis	38.17	deep-sea cold seep sediments
3003955	efpA	antibiotic efflux	Multidrug	Inhibition of RNA and DNA synthesis	3007.55	deep-sea cold seep sediments
3003961	farA	antibiotic efflux	antibacterial free fatty acids	antibacterial free fatty acids	94.8093	deep-sea cold seep sediments
3003962	farB	antibiotic efflux	antibacterial free fatty acids	antibacterial free fatty acids	83.5635	deep-sea cold seep sediments
3004661	Staphylococcus aureus FosB	antibiotic inactivation	phosphonic acid antibiotic	Inhibition of cell wall synthesis	2608.69	deep-sea cold seep sediments
3004667	Staphylococcus aureus norA	antibiotic efflux	fluoroquinolone antibiotic	Inhibition of RNA and DNA synthesis	1404.98	deep-sea cold seep sediments
3004699	sta	antibiotic inactivation	nucleoside antibiotic	Inhibition of protein synthesis	93.578	deep-sea cold seep sediments
3004673	FosB6	antibiotic inactivation	phosphonic acid antibiotic	Inhibition of cell wall synthesis	91.9363	deep-sea cold seep sediments
3003992	rphB	antibiotic inactivation	rifamycin antibiotic	Inhibition of RNA and DNA synthesis	799.107	deep-sea cold seep sediments
3004679	rmtE2	antibiotic target alteration	aminoglycoside antibiotic	Inhibition of protein synthesis	44.9831	deep-sea cold seep sediments
3000462	mgtA	antibiotic inactivation	MLS	Inhibition of protein synthesis	68.788	deep-sea cold seep sediments
3004054	Pseudomonas aeruginosa CpxR	antibiotic efflux	Multidrug	Inhibition of cell wall , protein, RNA, and DNA synthesis	1632.53	deep-sea cold seep sediments
3002705	floR	antibiotic efflux	phenicol antibiotic	Inhibition of protein synthesis	1629	deep-sea cold seep sediments
3004072	OpmB	antibiotic efflux	Multidrug	Inhibition of cell wall , protein, RNA, and DNA synthesis	81.9218	deep-sea cold seep sediments
3004043	Escherichia coli acrA	antibiotic efflux	Multidrug	Inhibition of cell wall , protein, RNA, and DNA synthesis	1796.86	deep-sea cold seep sediments
3001720	OXA-264	antibiotic inactivation	Beta-lactam	Inhibition of cell wall synthesis	45.3114	deep-sea cold seep sediments
3003801	bcr-1	antibiotic efflux	bicyclomycin-like antibiotic	Inhibition of RNA and DNA synthesis	33.0806	deep-sea cold seep sediments
3003862	ADC-18	antibiotic inactivation	Beta-lactam	Inhibition of cell wall synthesis	63.042	deep-sea cold seep sediments
3000804	MexF	antibiotic efflux	Multidrug	Inhibition of RNA and DNA synthesis	23035.9	deep-sea cold seep sediments
3000379	OprM	antibiotic efflux	Multidrug	Inhibition of cell wall , protein, RNA, and DNA synthesis	2034.58	deep-sea cold seep sediments
3001205	BRP(MBL)	antibiotic inactivation	glycopeptide antibiotic	Inhibition of cell wall synthesis	1011.46	deep-sea cold seep sediments
3004091	ANT(3'')-IIc	antibiotic inactivation	aminoglycoside antibiotic	Inhibition of protein synthesis	42.6847	deep-sea cold seep sediments
3004074	MuxB	antibiotic efflux	Multidrug	Inhibition of cell wall , protein, RNA, and DNA synthesis	2913.72	deep-sea cold seep sediments
3004075	MuxC	antibiotic efflux	Multidrug	Inhibition of cell wall , protein, RNA, and DNA synthesis	1617.34	deep-sea cold seep sediments
3004077	PmpM	antibiotic efflux	Multidrug	Inhibition of protein synthesis	2511.17	deep-sea cold seep sediments
3004089	ANT(3'')-IIa	antibiotic inactivation	aminoglycoside antibiotic	Inhibition of protein synthesis	2446.82	deep-sea cold seep sediments
3004123	Burkholderia pseudomallei Omp38	reduced permeability to antibiotic	Beta-lactam	Inhibition of cell wall synthesis	61.4003	deep-sea cold seep sediments
3004751	BES-1	antibiotic inactivation	Beta-lactam	Inhibition of cell wall synthesis	48.1024	deep-sea cold seep sediments
3004142	OprZ	antibiotic efflux	Multidrug	Inhibition of cell wall , protein, RNA, and DNA synthesis	76.1758	deep-sea cold seep sediments
3004143	AxyX	antibiotic efflux	Multidrug	Inhibition of cell wall , protein, RNA, and DNA synthesis	32.1777	deep-sea cold seep sediments
3004144	AxyY	antibiotic efflux	Multidrug	Inhibition of cell wall , protein, RNA, and DNA synthesis	858.619	deep-sea cold seep sediments
3004146	cfrC	antibiotic target alteration	Multidrug	Inhibition of protein synthesis	84.959	deep-sea cold seep sediments
3001328	Escherichia coli mdfA	antibiotic efflux	Multidrug	Inhibition of protein synthesis	2968.88	deep-sea cold seep sediments
3004191	APH(2'')-If	antibiotic inactivation	aminoglycoside antibiotic	Inhibition of protein synthesis	73.3848	deep-sea cold seep sediments
3000501	rpoB2	antibiotic target alteration; antibiotic target replacement	rifamycin antibiotic	Inhibition of RNA and DNA synthesis	112745	deep-sea cold seep sediments
3004290	Escherichia coli ampC beta-lactamase	antibiotic inactivation	Beta-lactam	Inhibition of cell wall synthesis	403.37	deep-sea cold seep sediments
3003859	ADC-15	antibiotic inactivation	Beta-lactam	Inhibition of cell wall synthesis	409.773	deep-sea cold seep sediments
3003874	ADC-43	antibiotic inactivation	Beta-lactam	Inhibition of cell wall synthesis	31.521	deep-sea cold seep sediments
3004361	sul4	antibiotic target replacement	sulfonamide antibiotic	Affects folate metabolism	401.893	deep-sea cold seep sediments
3002679	Pseudomonas aeruginosa catB7	antibiotic inactivation	phenicol antibiotic	Inhibition of protein synthesis	52.4529	deep-sea cold seep sediments
3004810	GOB-3	antibiotic inactivation	Beta-lactam	Inhibition of cell wall synthesis	41.3713	deep-sea cold seep sediments
3004769	CIA-2	antibiotic inactivation	Beta-lactam	Inhibition of cell wall synthesis	72.1536	deep-sea cold seep sediments
3001763	OXA-308	antibiotic inactivation	Beta-lactam	Inhibition of cell wall synthesis	137.904	deep-sea cold seep sediments
3004770	CIA-3	antibiotic inactivation	Beta-lactam	Inhibition of cell wall synthesis	96.2047	deep-sea cold seep sediments
3004539	mphH	antibiotic inactivation	MLS	Inhibition of protein synthesis	98.1748	deep-sea cold seep sediments
3003626	OXA-470	antibiotic inactivation	Beta-lactam	Inhibition of cell wall synthesis	155.142	deep-sea cold seep sediments
3004775	CME-1	antibiotic inactivation	Beta-lactam	Inhibition of cell wall synthesis	340.164	deep-sea cold seep sediments
3005264	TEM-233	antibiotic inactivation	Beta-lactam	Inhibition of cell wall synthesis	848.112	deep-sea cold seep sediments
3004559	CAM-1	antibiotic inactivation	Beta-lactam	Inhibition of cell wall synthesis	99.324	deep-sea cold seep sediments
3004571	PNGM-1	antibiotic inactivation	Beta-lactam	Inhibition of cell wall synthesis	373743	deep-sea cold seep sediments
3004597	Klebsiella pneumoniae KpnH	antibiotic efflux	Multidrug	Inhibition of cell wall , protein, RNA, and DNA synthesis	2442.39	deep-sea cold seep sediments
3005010	qacEdelta1	antibiotic efflux	disinfecting agents and antiseptics	Inhibition of cell wall , protein, RNA, and DNA synthesis	933.153	deep-sea cold seep sediments
3005044	OmpA	reduced permeability to antibiotic	peptide antibiotic	Inhibition of cell wall synthesis	923.467	deep-sea cold seep sediments
3005046	MecC-type methicillin resistance repressor MecI	antibiotic target replacement	Beta-lactam	Inhibition of cell wall synthesis	51.3037	deep-sea cold seep sediments
3005059	LptD	antibiotic efflux	Multidrug	Inhibition of RNA and DNA synthesis	835.553	deep-sea cold seep sediments
3005089	mef(D)	antibiotic efflux	MLS	Inhibition of protein synthesis	32.8344	deep-sea cold seep sediments
3005091	RanA	antibiotic efflux	Multidrug	Inhibition of protein synthesis	106.301	deep-sea cold seep sediments
3004572	Staphylococcus aureus LmrS	antibiotic efflux	Multidrug	Inhibition of protein synthesis	4856.45	deep-sea cold seep sediments
3005266	TEM-235	antibiotic inactivation	Beta-lactam	Inhibition of cell wall synthesis	824.553	deep-sea cold seep sediments
3005340	OXA-649	antibiotic inactivation	Beta-lactam	Inhibition of cell wall synthesis	45.3114	deep-sea cold seep sediments
[truncated: 77,096 more rows]

## Sheet: AB
ARO Accession	ARO Term	Resistance Mechanism	Drug Classification 1	Drug Classification 2	TPM	Habitats
3003724	vanW gene in vanI cluster	antibiotic target alteration	glycopeptide antibiotic	Inhibition of cell wall synthesis	2706.99	deep-sea cold seep sediments
3003724	vanW gene in vanI cluster	antibiotic target alteration	glycopeptide antibiotic	Inhibition of cell wall synthesis	2909.89	deep-sea cold seep sediments
3002955	vanY gene in vanA cluster	antibiotic target alteration	glycopeptide antibiotic	Inhibition of cell wall synthesis	4082.59	deep-sea cold seep sediments
3003724	vanW gene in vanI cluster	antibiotic target alteration	glycopeptide antibiotic	Inhibition of cell wall synthesis	770.737	deep-sea cold seep sediments
3003724	vanW gene in vanI cluster	antibiotic target alteration	glycopeptide antibiotic	Inhibition of cell wall synthesis	3000.96	deep-sea cold seep sediments
3000777	adeF	antibiotic efflux	Multidrug	Inhibition of RNA and DNA synthesis	60257.2	deep-sea cold seep sediments
3003724	vanW gene in vanI cluster	antibiotic target alteration	glycopeptide antibiotic	Inhibition of cell wall synthesis	1681.61	deep-sea cold seep sediments
3003724	vanW gene in vanI cluster	antibiotic target alteration	glycopeptide antibiotic	Inhibition of cell wall synthesis	3887.05	deep-sea cold seep sediments
3003724	vanW gene in vanI cluster	antibiotic target alteration	glycopeptide antibiotic	Inhibition of cell wall synthesis	2263.59	deep-sea cold seep sediments
3003724	vanW gene in vanI cluster	antibiotic target alteration	glycopeptide antibiotic	Inhibition of cell wall synthesis	586.065	deep-sea cold seep sediments
3007015	qacG	antibiotic efflux	disinfecting agents and antiseptics	disinfecting agents and antiseptics	4021.03	deep-sea cold seep sediments
3003724	vanW gene in vanI cluster	antibiotic target alteration	glycopeptide antibiotic	Inhibition of cell wall synthesis	2090.09	deep-sea cold seep sediments
3007015	qacG	antibiotic efflux	disinfecting agents and antiseptics	disinfecting agents and antiseptics	1938.22	deep-sea cold seep sediments
3002961	vanY gene in vanM cluster	antibiotic target alteration	glycopeptide antibiotic	Inhibition of cell wall synthesis	5000.3	deep-sea cold seep sediments
3003724	vanW gene in vanI cluster	antibiotic target alteration	glycopeptide antibiotic	Inhibition of cell wall synthesis	5951.74	deep-sea cold seep sediments
3007014	qacJ	antibiotic efflux	disinfecting agents and antiseptics	disinfecting agents and antiseptics	1423.42	deep-sea cold seep sediments
3003724	vanW gene in vanI cluster	antibiotic target alteration	glycopeptide antibiotic	Inhibition of cell wall synthesis	5884.9	deep-sea cold seep sediments
3007015	qacG	antibiotic efflux	disinfecting agents and antiseptics	disinfecting agents and antiseptics	830.066	deep-sea cold seep sediments
3002958	vanY gene in vanF cluster	antibiotic target alteration	glycopeptide antibiotic	Inhibition of cell wall synthesis	1374.1	deep-sea cold seep sediments
3007015	qacG	antibiotic efflux	disinfecting agents and antiseptics	disinfecting agents and antiseptics	865.175	deep-sea cold seep sediments
3007015	qacG	antibiotic efflux	disinfecting agents and antiseptics	disinfecting agents and antiseptics	23629	deep-sea cold seep sediments
3000777	adeF	antibiotic efflux	Multidrug	Inhibition of RNA and DNA synthesis	46458.2	deep-sea cold seep sediments
3003724	vanW gene in vanI cluster	antibiotic target alteration	glycopeptide antibiotic	Inhibition of cell wall synthesis	3126.99	deep-sea cold seep sediments
3003724	vanW gene in vanI cluster	antibiotic target alteration	glycopeptide antibiotic	Inhibition of cell wall synthesis	2692.37	deep-sea cold seep sediments
3007015	qacG	antibiotic efflux	disinfecting agents and antiseptics	disinfecting agents and antiseptics	5982.08	deep-sea cold seep sediments
3003724	vanW gene in vanI cluster	antibiotic target alteration	glycopeptide antibiotic	Inhibition of cell wall synthesis	2326.02	deep-sea cold seep sediments
3007015	qacG	antibiotic efflux	disinfecting agents and antiseptics	disinfecting agents and antiseptics	1919.15	deep-sea cold seep sediments
3004542	mphN	antibiotic inactivation	MLS	Inhibition of protein synthesis	4250.28	deep-sea cold seep sediments
3003724	vanW gene in vanI cluster	antibiotic target alteration	glycopeptide antibiotic	Inhibition of cell wall synthesis	6931.79	deep-sea cold seep sediments
3000777	adeF	antibiotic efflux	Multidrug	Inhibition of RNA and DNA synthesis	24659.5	deep-sea cold seep sediments
3003724	vanW gene in vanI cluster	antibiotic target alteration	glycopeptide antibiotic	Inhibition of cell wall synthesis	2261.48	deep-sea cold seep sediments
3003724	vanW gene in vanI cluster	antibiotic target alteration	glycopeptide antibiotic	Inhibition of cell wall synthesis	1433.61	deep-sea cold seep sediments
3007015	qacG	antibiotic efflux	disinfecting agents and antiseptics	disinfecting agents and antiseptics	2491.26	deep-sea cold seep sediments
3003724	vanW gene in vanI cluster	antibiotic target alteration	glycopeptide antibiotic	Inhibition of cell wall synthesis	3636.03	deep-sea cold seep sediments
3002955	vanY gene in vanA cluster	antibiotic target alteration	glycopeptide antibiotic	Inhibition of cell wall synthesis	1220.25	deep-sea cold seep sediments
3003724	vanW gene in vanI cluster	antibiotic target alteration	glycopeptide antibiotic	Inhibition of cell wall synthesis	5711.99	deep-sea cold seep sediments
3002972	vanT gene in vanG cluster	antibiotic target alteration	glycopeptide antibiotic	Inhibition of cell wall synthesis	3473.64	deep-sea cold seep sediments
3007015	qacG	antibiotic efflux	disinfecting agents and antiseptics	disinfecting agents and antiseptics	16058.5	deep-sea cold seep sediments
3007014	qacJ	antibiotic efflux	disinfecting agents and antiseptics	disinfecting agents and antiseptics	11941.2	deep-sea cold seep sediments
3003724	vanW gene in vanI cluster	antibiotic target alteration	glycopeptide antibiotic	Inhibition of cell wall synthesis	2068.9	deep-sea cold seep sediments
3003724	vanW gene in vanI cluster	antibiotic target alteration	glycopeptide antibiotic	Inhibition of cell wall synthesis	4077.35	deep-sea cold seep sediments
3007015	qacG	antibiotic efflux	disinfecting agents and antiseptics	disinfecting agents and antiseptics	889.794	deep-sea cold seep sediments
3003724	vanW gene in vanI cluster	antibiotic target alteration	glycopeptide antibiotic	Inhibition of cell wall synthesis	2487.38	deep-sea cold seep sediments
3003724	vanW gene in vanI cluster	antibiotic target alteration	glycopeptide antibiotic	Inhibition of cell wall synthesis	2127.3	deep-sea cold seep sediments
3005069	rsmA	antibiotic efflux	Multidrug	Inhibition of RNA and DNA synthesis	1169.93	deep-sea cold seep sediments
3002961	vanY gene in vanM cluster	antibiotic target alteration	glycopeptide antibiotic	Inhibition of cell wall synthesis	3123.08	deep-sea cold seep sediments
3003724	vanW gene in vanI cluster	antibiotic target alteration	glycopeptide antibiotic	Inhibition of cell wall synthesis	1596.4	deep-sea cold seep sediments
3003724	vanW gene in vanI cluster	antibiotic target alteration	glycopeptide antibiotic	Inhibition of cell wall synthesis	5602.53	deep-sea cold seep sediments
3003724	vanW gene in vanI cluster	antibiotic target alteration	glycopeptide antibiotic	Inhibition of cell wall synthesis	5550.29	deep-sea cold seep sediments
3003724	vanW gene in vanI cluster	antibiotic target alteration	glycopeptide antibiotic	Inhibition of cell wall synthesis	3556.08	deep-sea cold seep sediments
3002956	vanY gene in vanB cluster	antibiotic target alteration	glycopeptide antibiotic	Inhibition of cell wall synthesis	1240.17	deep-sea cold seep sediments
3003724	vanW gene in vanI cluster	antibiotic target alteration	glycopeptide antibiotic	Inhibition of cell wall synthesis	470.73	deep-sea cold seep sediments
3002972	vanT gene in vanG cluster	antibiotic target alteration	glycopeptide antibiotic	Inhibition of cell wall synthesis	1413.75	deep-sea cold seep sediments
3003724	vanW gene in vanI cluster	antibiotic target alteration	glycopeptide antibiotic	Inhibition of cell wall synthesis	7905.67	deep-sea cold seep sediments
3003724	vanW gene in vanI cluster	antibiotic target alteration	glycopeptide antibiotic	Inhibition of cell wall synthesis	548.609	deep-sea cold seep sediments
3002972	vanT gene in vanG cluster	antibiotic target alteration	glycopeptide antibiotic	Inhibition of cell wall synthesis	3019.16	deep-sea cold seep sediments
3002955	vanY gene in vanA cluster	antibiotic target alteration	glycopeptide antibiotic	Inhibition of cell wall synthesis	1723.54	deep-sea cold seep sediments
3003724	vanW gene in vanI cluster	antibiotic target alteration	glycopeptide antibiotic	Inhibition of cell wall synthesis	2568.45	deep-sea cold seep sediments
3002972	vanT gene in vanG cluster	antibiotic target alteration	glycopeptide antibiotic	Inhibition of cell wall synthesis	3294.02	deep-sea cold seep sediments
3003724	vanW gene in vanI cluster	antibiotic target alteration	glycopeptide antibiotic	Inhibition of cell wall synthesis	2432.1	deep-sea cold seep sediments
3003724	vanW gene in vanI cluster	antibiotic target alteration	glycopeptide antibiotic	Inhibition of cell wall synthesis	1541.47	deep-sea cold seep sediments
3003724	vanW gene in vanI cluster	antibiotic target alteration	glycopeptide antibiotic	Inhibition of cell wall synthesis	1683.69	deep-sea cold seep sediments
3002972	vanT gene in vanG cluster	antibiotic target alteration	glycopeptide antibiotic	Inhibition of cell wall synthesis	6721.57	deep-sea cold seep sediments
3003724	vanW gene in vanI cluster	antibiotic target alteration	glycopeptide antibiotic	Inhibition of cell wall synthesis	4038.02	deep-sea cold seep sediments
3004571	PNGM-1	antibiotic inactivation	Beta-lactam	Inhibition of cell wall synthesis	3795.99	deep-sea cold seep sediments
3003724	vanW gene in vanI cluster	antibiotic target alteration	glycopeptide antibiotic	Inhibition of cell wall synthesis	2543.34	deep-sea cold seep sediments
3000777	adeF	antibiotic efflux	Multidrug	Inhibition of RNA and DNA synthesis	35559	deep-sea cold seep sediments
3003724	vanW gene in vanI cluster	antibiotic target alteration	glycopeptide antibiotic	Inhibition of cell wall synthesis	634.462	deep-sea cold seep sediments
3003724	vanW gene in vanI cluster	antibiotic target alteration	glycopeptide antibiotic	Inhibition of cell wall synthesis	1163.52	deep-sea cold seep sediments
3003724	vanW gene in vanI cluster	antibiotic target alteration	glycopeptide antibiotic	Inhibition of cell wall synthesis	4416.76	deep-sea cold seep sediments
3003724	vanW gene in vanI cluster	antibiotic target alteration	glycopeptide antibiotic	Inhibition of cell wall synthesis	3019.16	deep-sea cold seep sediments
3000777	adeF	antibiotic efflux	Multidrug	Inhibition of RNA and DNA synthesis	14001.8	deep-sea cold seep sediments
3004571	PNGM-1	antibiotic inactivation	Beta-lactam	Inhibition of cell wall synthesis	7054.45	deep-sea cold seep sediments
3002972	vanT gene in vanG cluster	antibiotic target alteration	glycopeptide antibiotic	Inhibition of cell wall synthesis	6276.56	deep-sea cold seep sediments
3003724	vanW gene in vanI cluster	antibiotic target alteration	glycopeptide antibiotic	Inhibition of cell wall synthesis	4409.51	deep-sea cold seep sediments
3000777	adeF	antibiotic efflux	Multidrug	Inhibition of RNA and DNA synthesis	81200	deep-sea cold seep sediments
3003724	vanW gene in vanI cluster	antibiotic target alteration	glycopeptide antibiotic	Inhibition of cell wall synthesis	1844.69	deep-sea cold seep sediments
3003724	vanW gene in vanI cluster	antibiotic target alteration	glycopeptide antibiotic	Inhibition of cell wall synthesis	2345.42	deep-sea cold seep sediments
3002965	vanW gene in vanG cluster	antibiotic target alteration	glycopeptide antibiotic	Inhibition of cell wall synthesis	3286.63	deep-sea cold seep sediments
3003724	vanW gene in vanI cluster	antibiotic target alteration	glycopeptide antibiotic	Inhibition of cell wall synthesis	2935.3	deep-sea cold seep sediments
3003724	vanW gene in vanI cluster	antibiotic target alteration	glycopeptide antibiotic	Inhibition of cell wall synthesis	8925.82	deep-sea cold seep sediments
3003724	vanW gene in vanI cluster	antibiotic target alteration	glycopeptide antibiotic	Inhibition of cell wall synthesis	4355.57	deep-sea cold seep sediments
3003724	vanW gene in vanI cluster	antibiotic target alteration	glycopeptide antibiotic	Inhibition of cell wall synthesis	1156.54	deep-sea cold seep sediments
3000777	adeF	antibiotic efflux	Multidrug	Inhibition of RNA and DNA synthesis	14679.4	deep-sea cold seep sediments
3000777	adeF	antibiotic efflux	Multidrug	Inhibition of RNA and DNA synthesis	22022.4	deep-sea cold seep sediments
3003724	vanW gene in vanI cluster	antibiotic target alteration	glycopeptide antibiotic	Inhibition of cell wall synthesis	2440.28	deep-sea cold seep sediments
3002948	vanH gene in vanO cluster	antibiotic target alteration	glycopeptide antibiotic	Inhibition of cell wall synthesis	1873.64	deep-sea cold seep sediments
3003724	vanW gene in vanI cluster	antibiotic target alteration	glycopeptide antibiotic	Inhibition of cell wall synthesis	6670.85	deep-sea cold seep sediments
3003724	vanW gene in vanI cluster	antibiotic target alteration	glycopeptide antibiotic	Inhibition of cell wall synthesis	2631.25	deep-sea cold seep sediments
3004571	PNGM-1	antibiotic inactivation	Beta-lactam	Inhibition of cell wall synthesis	4308.71	deep-sea cold seep sediments
3007015	qacG	antibiotic efflux	disinfecting agents and antiseptics	disinfecting agents and antiseptics	2178	deep-sea cold seep sediments
3003724	vanW gene in vanI cluster	antibiotic target alteration	glycopeptide antibiotic	Inhibition of cell wall synthesis	2487.65	deep-sea cold seep sediments
3002972	vanT gene in vanG cluster	antibiotic target alteration	glycopeptide antibiotic	Inhibition of cell wall synthesis	6428.17	deep-sea cold seep sediments
3007015	qacG	antibiotic efflux	disinfecting agents and antiseptics	disinfecting agents and antiseptics	16967.2	deep-sea cold seep sediments
3000777	adeF	antibiotic efflux	Multidrug	Inhibition of RNA and DNA synthesis	8871.94	deep-sea cold seep sediments
3003724	vanW gene in vanI cluster	antibiotic target alteration	glycopeptide antibiotic	Inhibition of cell wall synthesis	1928.47	deep-sea cold seep sediments
3003724	vanW gene in vanI cluster	antibiotic target alteration	glycopeptide antibiotic	Inhibition of cell wall synthesis	2394.05	deep-sea cold seep sediments
3007015	qacG	antibiotic efflux	disinfecting agents and antiseptics	disinfecting agents and antiseptics	2020.52	deep-sea cold seep sediments
3002961	vanY gene in vanM cluster	antibiotic target alteration	glycopeptide antibiotic	Inhibition of cell wall synthesis	3870.52	deep-sea cold seep sediments
3007015	qacG	antibiotic efflux	disinfecting agents and antiseptics	disinfecting agents and antiseptics	775.742	deep-sea cold seep sediments
3003724	vanW gene in vanI cluster	antibiotic target alteration	glycopeptide antibiotic	Inhibition of cell wall synthesis	2118.25	deep-sea cold seep sediments
3002972	vanT gene in vanG cluster	antibiotic target alteration	glycopeptide antibiotic	Inhibition of cell wall synthesis	5256.71	deep-sea cold seep sediments
3007015	qacG	antibiotic efflux	disinfecting agents and antiseptics	disinfecting agents and antiseptics	1047.95	deep-sea cold seep sediments
3003724	vanW gene in vanI cluster	antibiotic target alteration	glycopeptide antibiotic	Inhibition of cell wall synthesis	5708.95	deep-sea cold seep sediments
3003724	vanW gene in vanI cluster	antibiotic target alteration	glycopeptide antibiotic	Inhibition of cell wall synthesis	1326.6	deep-sea cold seep sediments
3004571	PNGM-1	antibiotic inactivation	Beta-lactam	Inhibition of cell wall synthesis	4330.55	deep-sea cold seep sediments
3003724	vanW gene in vanI cluster	antibiotic target alteration	glycopeptide antibiotic	Inhibition of cell wall synthesis	2899.17	deep-sea cold seep sediments
3002972	vanT gene in vanG cluster	antibiotic target alteration	glycopeptide antibiotic	Inhibition of cell wall synthesis	4851.27	deep-sea cold seep sediments
3000777	adeF	antibiotic efflux	Multidrug	Inhibition of RNA and DNA synthesis	73355.9	deep-sea cold seep sediments
3003724	vanW gene in vanI cluster	antibiotic target alteration	glycopeptide antibiotic	Inhibition of cell wall synthesis	2692.44	deep-sea cold seep sediments
3002972	vanT gene in vanG cluster	antibiotic target alteration	glycopeptide antibiotic	Inhibition of cell wall synthesis	3241.39	deep-sea cold seep sediments
3003724	vanW gene in vanI cluster	antibiotic target alteration	glycopeptide antibiotic	Inhibition of cell wall synthesis	3674.61	deep-sea cold seep sediments
3003724	vanW gene in vanI cluster	antibiotic target alteration	glycopeptide antibiotic	Inhibition of cell wall synthesis	1633.76	deep-sea cold seep sediments
3000777	adeF	antibiotic efflux	Multidrug	Inhibition of RNA and DNA synthesis	12624	deep-sea cold seep sediments
3000777	adeF	antibiotic efflux	Multidrug	Inhibition of RNA and DNA synthesis	6710.58	deep-sea cold seep sediments
3003724	vanW gene in vanI cluster	antibiotic target alteration	glycopeptide antibiotic	Inhibition of cell wall synthesis	1995.66	deep-sea cold seep sediments
3003724	vanW gene in vanI cluster	antibiotic target alteration	glycopeptide antibiotic	Inhibition of cell wall synthesis	2061.11	deep-sea cold seep sediments
3000777	adeF	antibiotic efflux	Multidrug	Inhibition of RNA and DNA synthesis	5335.39	deep-sea cold seep sediments
3003724	vanW gene in vanI cluster	antibiotic target alteration	glycopeptide antibiotic	Inhibition of cell wall synthesis	6177.66	deep-sea cold seep sediments
3002972	vanT gene in vanG cluster	antibiotic target alteration	glycopeptide antibiotic	Inhibition of cell wall synthesis	4641.81	deep-sea cold seep sediments
3003724	vanW gene in vanI cluster	antibiotic target alteration	glycopeptide antibiotic	Inhibition of cell wall synthesis	2584.35	deep-sea cold seep sediments
3003724	vanW gene in vanI cluster	antibiotic target alteration	glycopeptide antibiotic	Inhibition of cell wall synthesis	1291.38	deep-sea cold seep sediments
3002972	vanT gene in vanG cluster	antibiotic target alteration	glycopeptide antibiotic	Inhibition of cell wall synthesis	6501.67	deep-sea cold seep sediments
3000777	adeF	antibiotic efflux	Multidrug	Inhibition of RNA and DNA synthesis	10686	deep-sea cold seep sediments
3003724	vanW gene in vanI cluster	antibiotic target alteration	glycopeptide antibiotic	Inhibition of cell wall synthesis	2989.4	deep-sea cold seep sediments
3003724	vanW gene in vanI cluster	antibiotic target alteration	glycopeptide antibiotic	Inhibition of cell wall synthesis	1322.18	deep-sea cold seep sediments
3004571	PNGM-1	antibiotic inactivation	Beta-lactam	Inhibition of cell wall synthesis	2722.66	deep-sea cold seep sediments
3002972	vanT gene in vanG cluster	antibiotic target alteration	glycopeptide antibiotic	Inhibition of cell wall synthesis	11111.6	deep-sea cold seep sediments
3002972	vanT gene in vanG cluster	antibiotic target alteration	glycopeptide antibiotic	Inhibition of cell wall synthesis	2773.26	deep-sea cold seep sediments
3003724	vanW gene in vanI cluster	antibiotic target alteration	glycopeptide antibiotic	Inhibition of cell wall synthesis	1785.34	deep-sea cold seep sediments
3003724	vanW gene in vanI cluster	antibiotic target alteration	glycopeptide antibiotic	Inhibition of cell wall synthesis	2833.52	deep-sea cold seep sediments
3003724	vanW gene in vanI cluster	antibiotic target alteration	glycopeptide antibiotic	Inhibition of cell wall synthesis	1447.94	deep-sea cold seep sediments
3003724	vanW gene in vanI cluster	antibiotic target alteration	glycopeptide antibiotic	Inhibition of cell wall synthesis	1484.08	deep-sea cold seep sediments
3003724	vanW gene in vanI cluster	antibiotic target alteration	glycopeptide antibiotic	Inhibition of cell wall synthesis	2514.27	deep-sea cold seep sediments
3007015	qacG	antibiotic efflux	disinfecting agents and antiseptics	disinfecting agents and antiseptics	752.197	deep-sea cold seep sediments
3003724	vanW gene in vanI cluster	antibiotic target alteration	glycopeptide antibiotic	Inhibition of cell wall synthesis	5313.9	deep-sea cold seep sediments
3003724	vanW gene in vanI cluster	antibiotic target alteration	glycopeptide antibiotic	Inhibition of cell wall synthesis	2280.1	deep-sea cold seep sediments
3003724	vanW gene in vanI cluster	antibiotic target alteration	glycopeptide antibiotic	Inhibition of cell wall synthesis	1123.52	deep-sea cold seep sediments
3002972	vanT gene in vanG cluster	antibiotic target alteration	glycopeptide antibiotic	Inhibition of cell wall synthesis	3995.95	deep-sea cold seep sediments
3007015	qacG	antibiotic efflux	disinfecting agents and antiseptics	disinfecting agents and antiseptics	1492.31	deep-sea cold seep sediments
3003724	vanW gene in vanI cluster	antibiotic target alteration	glycopeptide antibiotic	Inhibition of cell wall synthesis	5454.03	deep-sea cold seep sediments
3002972	vanT gene in vanG cluster	antibiotic target alteration	glycopeptide antibiotic	Inhibition of cell wall synthesis	6479.35	deep-sea cold seep sediments
3007014	qacJ	antibiotic efflux	disinfecting agents and antiseptics	disinfecting agents and antiseptics	2870.36	deep-sea cold seep sediments
3003724	vanW gene in vanI cluster	antibiotic target alteration	glycopeptide antibiotic	Inhibition of cell wall synthesis	20666	deep-sea cold seep sediments
3003724	vanW gene in vanI cluster	antibiotic target alteration	glycopeptide antibiotic	Inhibition of cell wall synthesis	2728.43	deep-sea cold seep sediments
3007015	qacG	antibiotic efflux	disinfecting agents and antiseptics	disinfecting agents and antiseptics	1512.28	deep-sea cold seep sediments
3003724	vanW gene in vanI cluster	antibiotic target alteration	glycopeptide antibiotic	Inhibition of cell wall synthesis	562.698	deep-sea cold seep sediments
3003724	vanW gene in vanI cluster	antibiotic target alteration	glycopeptide antibiotic	Inhibition of cell wall synthesis	1971.49	deep-sea cold seep sediments
3003724	vanW gene in vanI cluster	antibiotic target alteration	glycopeptide antibiotic	Inhibition of cell wall synthesis	1337.28	deep-sea cold seep sediments
3002955	vanY gene in vanA cluster	antibiotic target alteration	glycopeptide antibiotic	Inhibition of cell wall synthesis	1119.9	deep-sea cold seep sediments
3007015	qacG	antibiotic efflux	disinfecting agents and antiseptics	disinfecting agents and antiseptics	5222.74	deep-sea cold seep sediments
3007014	qacJ	antibiotic efflux	disinfecting agents and antiseptics	disinfecting agents and antiseptics	1183.07	deep-sea cold seep sediments
3007015	qacG	antibiotic efflux	disinfecting agents and antiseptics	disinfecting agents and antiseptics	4457.59	deep-sea cold seep sediments
3007015	qacG	antibiotic efflux	disinfecting agents and antiseptics	disinfecting agents and antiseptics	7842.43	deep-sea cold seep sediments
3003724	vanW gene in vanI cluster	antibiotic target alteration	glycopeptide antibiotic	Inhibition of cell wall synthesis	2899.2	deep-sea cold seep sediments
3003724	vanW gene in vanI cluster	antibiotic target alteration	glycopeptide antibiotic	Inhibition of cell wall synthesis	2087.98	deep-sea cold seep sediments
3003724	vanW gene in vanI cluster	antibiotic target alteration	glycopeptide antibiotic	Inhibition of cell wall synthesis	1753.75	deep-sea cold seep sediments
3007014	qacJ	antibiotic efflux	disinfecting agents and antiseptics	disinfecting agents and antiseptics	8120.65	deep-sea cold seep sediments
3003724	vanW gene in vanI cluster	antibiotic target alteration	glycopeptide antibiotic	Inhibition of cell wall synthesis	1847.99	deep-sea cold seep sediments
3004571	PNGM-1	antibiotic inactivation	Beta-lactam	Inhibition of cell wall synthesis	2516.08	deep-sea cold seep sediments
3003724	vanW gene in vanI cluster	antibiotic target alteration	glycopeptide antibiotic	Inhibition of cell wall synthesis	5054.32	deep-sea cold seep sediments
3003724	vanW gene in vanI cluster	antibiotic target alteration	glycopeptide antibiotic	Inhibition of cell wall synthesis	2403.67	deep-sea cold seep sediments
3005069	rsmA	antibiotic efflux	Multidrug	Inhibition of RNA and DNA synthesis	1151.83	deep-sea cold seep sediments
3003724	vanW gene in vanI cluster	antibiotic target alteration	glycopeptide antibiotic	Inhibition of cell wall synthesis	966.356	deep-sea cold seep sediments
						deep-sea cold seep sediments
			Multidrug			deep-sea cold seep sediments
3007015	qacG	antibiotic efflux	disinfecting agents and antiseptics	disinfecting agents and antiseptics	3244.51	deep-sea cold seep sediments
3003724	vanW gene in vanI cluster	antibiotic target alteration	glycopeptide antibiotic	Inhibition of cell wall synthesis	7610.98	deep-sea cold seep sediments
3002972	vanT gene in vanG cluster	antibiotic target alteration	glycopeptide antibiotic	Inhibition of cell wall synthesis	10964.3	deep-sea cold seep sediments
3005069	rsmA	antibiotic efflux	Multidrug	Inhibition of RNA and DNA synthesis	1346.18	deep-sea cold seep sediments
3002972	vanT gene in vanG cluster	antibiotic target alteration	glycopeptide antibiotic	Inhibition of cell wall synthesis	5127.54	deep-sea cold seep sediments
3003724	vanW gene in vanI cluster	antibiotic target alteration	glycopeptide antibiotic	Inhibition of cell wall synthesis	1382.27	deep-sea cold seep sediments
3003724	vanW gene in vanI cluster	antibiotic target alteration	glycopeptide antibiotic	Inhibition of cell wall synthesis	4984.93	deep-sea cold seep sediments
3000777	adeF	antibiotic efflux	Multidrug	Inhibition of RNA and DNA synthesis	23991	deep-sea cold seep sediments
3003724	vanW gene in vanI cluster	antibiotic target alteration	glycopeptide antibiotic	Inhibition of cell wall synthesis	4153.11	deep-sea cold seep sediments
3000777	adeF	antibiotic efflux	Multidrug	Inhibition of RNA and DNA synthesis	26184.9	deep-sea cold seep sediments
3007014	qacJ	antibiotic efflux	disinfecting agents and antiseptics	disinfecting agents and antiseptics	7699.87	deep-sea cold seep sediments
3003724	vanW gene in vanI cluster	antibiotic target alteration	glycopeptide antibiotic	Inhibition of cell wall synthesis	6489.64	deep-sea cold seep sediments
3007015	qacG	antibiotic efflux	disinfecting agents and antiseptics	disinfecting agents and antiseptics	7574.22	deep-sea cold seep sediments
3002972	vanT gene in vanG cluster	antibiotic target alteration	glycopeptide antibiotic	Inhibition of cell wall synthesis	9915.89	deep-sea cold seep sediments
3007015	qacG	antibiotic efflux	disinfecting agents and antiseptics	disinfecting agents and antiseptics	1456.74	deep-sea cold seep sediments
3002972	vanT gene in vanG cluster	antibiotic target alteration	glycopeptide antibiotic	Inhibition of cell wall synthesis	2255.09	deep-sea cold seep sediments
3003724	vanW gene in vanI cluster	antibiotic target alteration	glycopeptide antibiotic	Inhibition of cell wall synthesis	3517.1	deep-sea cold seep sediments
3003724	vanW gene in vanI cluster	antibiotic target alteration	glycopeptide antibiotic	Inhibition of cell wall synthesis	4340.49	deep-sea cold seep sediments
3002961	vanY gene in vanM cluster	antibiotic target alteration	glycopeptide antibiotic	Inhibition of cell wall synthesis	7146.06	deep-sea cold seep sediments
3002958	vanY gene in vanF cluster	antibiotic target alteration	glycopeptide antibiotic	Inhibition of cell wall synthesis	3275.4	deep-sea cold seep sediments
3003724	vanW gene in vanI cluster	antibiotic target alteration	glycopeptide antibiotic	Inhibition of cell wall synthesis	2643.17	deep-sea cold seep sediments
3007015	qacG	antibiotic efflux	disinfecting agents and antiseptics	disinfecting agents and antiseptics	749.099	deep-sea cold seep sediments
3003724	vanW gene in vanI cluster	antibiotic target alteration	glycopeptide antibiotic	Inhibition of cell wall synthesis	7750.35	deep-sea cold seep sediments
3002972	vanT gene in vanG cluster	antibiotic target alteration	glycopeptide antibiotic	Inhibition of cell wall synthesis	5840.68	deep-sea cold seep sediments
3002972	vanT gene in vanG cluster	antibiotic target alteration	glycopeptide antibiotic	Inhibition of cell wall synthesis	3556.21	deep-sea cold seep sediments
3002972	vanT gene in vanG cluster	antibiotic target alteration	glycopeptide antibiotic	Inhibition of cell wall synthesis	11823.3	deep-sea cold seep sediments
3002972	vanT gene in vanG cluster	antibiotic target alteration	glycopeptide antibiotic	Inhibition of cell wall synthesis	14629.7	deep-sea cold seep sediments
3002972	vanT gene in vanG cluster	antibiotic target alteration	glycopeptide antibiotic	Inhibition of cell wall synthesis	8679.95	deep-sea cold seep sediments
3003724	vanW gene in vanI cluster	antibiotic target alteration	glycopeptide antibiotic	Inhibition of cell wall synthesis	5753.58	deep-sea cold seep sediments
3003724	vanW gene in vanI cluster	antibiotic target alteration	glycopeptide antibiotic	Inhibition of cell wall synthesis	5198.22	deep-sea cold seep sediments
3003724	vanW gene in vanI cluster	antibiotic target alteration	glycopeptide antibiotic	Inhibition of cell wall synthesis	3231.88	deep-sea cold seep sediments
3002961	vanY gene in vanM cluster	antibiotic target alteration	glycopeptide antibiotic	Inhibition of cell wall synthesis	5931.96	deep-sea cold seep sediments
3002972	vanT gene in vanG cluster	antibiotic target alteration	glycopeptide antibiotic	Inhibition of cell wall synthesis	8962.07	deep-sea cold seep sediments
3003724	vanW gene in vanI cluster	antibiotic target alteration	glycopeptide antibiotic	Inhibition of cell wall synthesis	4791.63	deep-sea cold seep sediments
3003724	vanW gene in vanI cluster	antibiotic target alteration	glycopeptide antibiotic	Inhibition of cell wall synthesis	3854.63	deep-sea cold seep sediments
3003724	vanW gene in vanI cluster	antibiotic target alteration	glycopeptide antibiotic	Inhibition of cell wall synthesis	818.85	deep-sea cold seep sediments
3007015	qacG	antibiotic efflux	disinfecting agents and antiseptics	disinfecting agents and antiseptics	1618.02	deep-sea cold seep sediments
3002972	vanT gene in vanG cluster	antibiotic target alteration	glycopeptide antibiotic	Inhibition of cell wall synthesis	4849.45	deep-sea cold seep sediments
3003724	vanW gene in vanI cluster	antibiotic target alteration	glycopeptide antibiotic	Inhibition of cell wall synthesis	5538.81	deep-sea cold seep sediments
3004571	PNGM-1	antibiotic inactivation	Beta-lactam	Inhibition of cell wall synthesis	15581.1	deep-sea cold seep sediments
3002961	vanY gene in vanM cluster	antibiotic target alteration	glycopeptide antibiotic	Inhibition of cell wall synthesis	5365.6	deep-sea cold seep sediments
3007015	qacG	antibiotic efflux	disinfecting agents and antiseptics	disinfecting agents and antiseptics	8943.27	deep-sea cold seep sediments
3007371	FosA8	antibiotic inactivation	phosphonic acid antibiotic	Inhibition of cell wall synthesis	858.163	deep-sea cold seep sediments
3003724	vanW gene in vanI cluster	antibiotic target alteration	glycopeptide antibiotic	Inhibition of cell wall synthesis	2208.34	deep-sea cold seep sediments
3003724	vanW gene in vanI cluster	antibiotic target alteration	glycopeptide antibiotic	Inhibition of cell wall synthesis	12711.2	deep-sea cold seep sediments
3003724	vanW gene in vanI cluster	antibiotic target alteration	glycopeptide antibiotic	Inhibition of cell wall synthesis	2945.82	deep-sea cold seep sediments
3002959	vanY gene in vanG cluster	antibiotic target alteration	glycopeptide antibiotic	Inhibition of cell wall synthesis	2086.95	deep-sea cold seep sediments
3003724	vanW gene in vanI cluster	antibiotic target alteration	glycopeptide antibiotic	Inhibition of cell wall synthesis	4094.9	deep-sea cold seep sediments
3002972	vanT gene in vanG cluster	antibiotic target alteration	glycopeptide antibiotic	Inhibition of cell wall synthesis	3845.77	deep-sea cold seep sediments
3002944	vanH gene in vanD cluster	antibiotic target alteration	glycopeptide antibiotic	Inhibition of cell wall synthesis	5150.59	deep-sea cold seep sediments
3003724	vanW gene in vanI cluster	antibiotic target alteration	glycopeptide antibiotic	Inhibition of cell wall synthesis	2483.6	deep-sea cold seep sediments
3002958	vanY gene in vanF cluster	antibiotic target alteration	glycopeptide antibiotic	Inhibition of cell wall synthesis	2128.69	deep-sea cold seep sediments
3003724	vanW gene in vanI cluster	antibiotic target alteration	glycopeptide antibiotic	Inhibition of cell wall synthesis	1569.84	deep-sea cold seep sediments
3003724	vanW gene in vanI cluster	antibiotic target alteration	glycopeptide antibiotic	Inhibition of cell wall synthesis	11733.4	deep-sea cold seep sediments
3002956	vanY gene in vanB cluster	antibiotic target alteration	glycopeptide antibiotic	Inhibition of cell wall synthesis	2398.88	deep-sea cold seep sediments
3003724	vanW gene in vanI cluster	antibiotic target alteration	glycopeptide antibiotic	Inhibition of cell wall synthesis	5048.9	deep-sea cold seep sediments
3003724	vanW gene in vanI cluster	antibiotic target alteration	glycopeptide antibiotic	Inhibition of cell wall synthesis	8544.1	deep-sea cold seep sediments
3007015	qacG	antibiotic efflux	disinfecting agents and antiseptics	disinfecting agents and antiseptics	38617.3	deep-sea cold seep sediments
3002972	vanT gene in vanG cluster	antibiotic target alteration	glycopeptide antibiotic	Inhibition of cell wall synthesis	3893.37	deep-sea cold seep sediments
3004571	PNGM-1	antibiotic inactivation	Beta-lactam	Inhibition of cell wall synthesis	3902.93	deep-sea cold seep sediments
3007015	qacG	antibiotic efflux	disinfecting agents and antiseptics	disinfecting agents and antiseptics	826.592	deep-sea cold seep sediments
3002956	vanY gene in vanB cluster	antibiotic target alteration	glycopeptide antibiotic	Inhibition of cell wall synthesis	1598.18	deep-sea cold seep sediments
3003724	vanW gene in vanI cluster	antibiotic target alteration	glycopeptide antibiotic	Inhibition of cell wall synthesis	4501.71	deep-sea cold seep sediments
3003724	vanW gene in vanI cluster	antibiotic target alteration	glycopeptide antibiotic	Inhibition of cell wall synthesis	3336.29	deep-sea cold seep sediments
3007015	qacG	antibiotic efflux	disinfecting agents and antiseptics	disinfecting agents and antiseptics	866.131	deep-sea cold seep sediments
3004542	mphN	antibiotic inactivation	MLS	Inhibition of protein synthesis	8572.12	deep-sea cold seep sediments
3003724	vanW gene in vanI cluster	antibiotic target alteration	glycopeptide antibiotic	Inhibition of cell wall synthesis	2268.59	deep-sea cold seep sediments
3002972	vanT gene in vanG cluster	antibiotic target alteration	glycopeptide antibiotic	Inhibition of cell wall synthesis	3565.59	deep-sea cold seep sediments
3007190	vanX gene in vanP cluster	antibiotic target alteration	glycopeptide antibiotic	Inhibition of cell wall synthesis	7795.35	deep-sea cold seep sediments
3002961	vanY gene in vanM cluster	antibiotic target alteration	glycopeptide antibiotic	Inhibition of cell wall synthesis	4090.62	deep-sea cold seep sediments
3007015	qacG	antibiotic efflux	disinfecting agents and antiseptics	disinfecting agents and antiseptics	2528.52	deep-sea cold seep sediments
3000777	adeF	antibiotic efflux	Multidrug	Inhibition of RNA and DNA synthesis	15480.4	deep-sea cold seep sediments
3007015	qacG	antibiotic efflux	disinfecting agents and antiseptics	disinfecting agents and antiseptics	797.437	deep-sea cold seep sediments
3000777	adeF	antibiotic efflux	Multidrug	Inhibition of RNA and DNA synthesis	20833.4	deep-sea cold seep sediments
3002972	vanT gene in vanG cluster	antibiotic target alteration	glycopeptide antibiotic	Inhibition of cell wall synthesis	7094.31	deep-sea cold seep sediments
3002972	vanT gene in vanG cluster	antibiotic target alteration	glycopeptide antibiotic	Inhibition of cell wall synthesis	3574.1	deep-sea cold seep sediments
3002961	vanY gene in vanM cluster	antibiotic target alteration	glycopeptide antibiotic	Inhibition of cell wall synthesis	822.877	deep-sea cold seep sediments
3002972	vanT gene in vanG cluster	antibiotic target alteration	glycopeptide antibiotic	Inhibition of cell wall synthesis	6225.15	deep-sea cold seep sediments
3002956	vanY gene in vanB cluster	antibiotic target alteration	glycopeptide antibiotic	Inhibition of cell wall synthesis	2653.4	deep-sea cold seep sediments
3003724	vanW gene in vanI cluster	antibiotic target alteration	glycopeptide antibiotic	Inhibition of cell wall synthesis	2502.7	deep-sea cold seep sediments
3003724	vanW gene in vanI cluster	antibiotic target alteration	glycopeptide antibiotic	Inhibition of cell wall synthesis	1069.12	deep-sea cold seep sediments
3003724	vanW gene in vanI cluster	antibiotic target alteration	glycopeptide antibiotic	Inhibition of cell wall synthesis	3998.67	deep-sea cold seep sediments
3003724	vanW gene in vanI cluster	antibiotic target alteration	glycopeptide antibiotic	Inhibition of cell wall synthesis	3597.73	deep-sea cold seep sediments
3003724	vanW gene in vanI cluster	antibiotic target alteration	glycopeptide antibiotic	Inhibition of cell wall synthesis	2912.61	deep-sea cold seep sediments
3002909	vanG	antibiotic target alteration	glycopeptide antibiotic	Inhibition of cell wall synthesis	6140.5	deep-sea cold seep sediments
3004571	PNGM-1	antibiotic inactivation	Beta-lactam	Inhibition of cell wall synthesis	9256.32	deep-sea cold seep sediments
3002942	vanH gene in vanA cluster	antibiotic target alteration	glycopeptide antibiotic	Inhibition of cell wall synthesis	7339.08	deep-sea cold seep sediments
3007015	qacG	antibiotic efflux	disinfecting agents and antiseptics	disinfecting agents and antiseptics	1109.5	deep-sea cold seep sediments
3003724	vanW gene in vanI cluster	antibiotic target alteration	glycopeptide antibiotic	Inhibition of cell wall synthesis	2367.84	deep-sea cold seep sediments
3007015	qacG	antibiotic efflux	disinfecting agents and antiseptics	disinfecting agents and antiseptics	2521.89	deep-sea cold seep sediments
3002972	vanT gene in vanG cluster	antibiotic target alteration	glycopeptide antibiotic	Inhibition of cell wall synthesis	2867.35	deep-sea cold seep sediments
3003724	vanW gene in vanI cluster	antibiotic target alteration	glycopeptide antibiotic	Inhibition of cell wall synthesis	5256.47	deep-sea cold seep sediments
3002972	vanT gene in vanG cluster	antibiotic target alteration	glycopeptide antibiotic	Inhibition of cell wall synthesis	8026.13	deep-sea cold seep sediments
3000777	adeF	antibiotic efflux	Multidrug	Inhibition of RNA and DNA synthesis	20125.8	deep-sea cold seep sediments
3003724	vanW gene in vanI cluster	antibiotic target alteration	glycopeptide antibiotic	Inhibition of cell wall synthesis	2942.44	deep-sea cold seep sediments
3002972	vanT gene in vanG cluster	antibiotic target alteration	glycopeptide antibiotic	Inhibition of cell wall synthesis	7146.4	deep-sea cold seep sediments
3007015	qacG	antibiotic efflux	disinfecting agents and antiseptics	disinfecting agents and antiseptics	863.65	deep-sea cold seep sediments
3002972	vanT gene in vanG cluster	antibiotic target alteration	glycopeptide antibiotic	Inhibition of cell wall synthesis	6489.81	deep-sea cold seep sediments
3002956	vanY gene in vanB cluster	antibiotic target alteration	glycopeptide antibiotic	Inhibition of cell wall synthesis	5123.46	deep-sea cold seep sediments
3007015	qacG	antibiotic efflux	disinfecting agents and antiseptics	disinfecting agents and antiseptics	1033.55	deep-sea cold seep sediments
3002972	vanT gene in vanG cluster	antibiotic target alteration	glycopeptide antibiotic	Inhibition of cell wall synthesis	21056.4	deep-sea cold seep sediments
3003724	vanW gene in vanI cluster	antibiotic target alteration	glycopeptide antibiotic	Inhibition of cell wall synthesis	3277.47	deep-sea cold seep sediments
3002965	vanW gene in vanG cluster	antibiotic target alteration	glycopeptide antibiotic	Inhibition of cell wall synthesis	2737.61	deep-sea cold seep sediments
3002948	vanH gene in vanO cluster	antibiotic target alteration	glycopeptide antibiotic	Inhibition of cell wall synthesis	11906.5	deep-sea cold seep sediments
3002909	vanG	antibiotic target alteration	glycopeptide antibiotic	Inhibition of cell wall synthesis	2953.16	deep-sea cold seep sediments
3003724	vanW gene in vanI cluster	antibiotic target alteration	glycopeptide antibiotic	Inhibition of cell wall synthesis	3354.85	deep-sea cold seep sediments
3002972	vanT gene in vanG cluster	antibiotic target alteration	glycopeptide antibiotic	Inhibition of cell wall synthesis	4162.37	deep-sea cold seep sediments
3002972	vanT gene in vanG cluster	antibiotic target alteration	glycopeptide antibiotic	Inhibition of cell wall synthesis	8757.65	deep-sea cold seep sediments
3002961	vanY gene in vanM cluster	antibiotic target alteration	glycopeptide antibiotic	Inhibition of cell wall synthesis	3730.74	deep-sea cold seep sediments
3002972	vanT gene in vanG cluster	antibiotic target alteration	glycopeptide antibiotic	Inhibition of cell wall synthesis	6342.5	deep-sea cold seep sediments
3002972	vanT gene in vanG cluster	antibiotic target alteration	glycopeptide antibiotic	Inhibition of cell wall synthesis	5126.95	deep-sea cold seep sediments
3003724	vanW gene in vanI cluster	antibiotic target alteration	glycopeptide antibiotic	Inhibition of cell wall synthesis	11451.8	deep-sea cold seep sediments
3002948	vanH gene in vanO cluster	antibiotic target alteration	glycopeptide antibiotic	Inhibition of cell wall synthesis	3908.4	deep-sea cold seep sediments
3002956	vanY gene in vanB cluster	antibiotic target alteration	glycopeptide antibiotic	Inhibition of cell wall synthesis	2062.73	deep-sea cold seep sediments
3002972	vanT gene in vanG cluster	antibiotic target alteration	glycopeptide antibiotic	Inhibition of cell wall synthesis	4778.47	deep-sea cold seep sediments
3003724	vanW gene in vanI cluster	antibiotic target alteration	glycopeptide antibiotic	Inhibition of cell wall synthesis	6231.31	deep-sea cold seep sediments
3002961	vanY gene in vanM cluster	antibiotic target alteration	glycopeptide antibiotic	Inhibition of cell wall synthesis	2312.99	deep-sea cold seep sediments
3002956	vanY gene in vanB cluster	antibiotic target alteration	glycopeptide antibiotic	Inhibition of cell wall synthesis	3038.94	deep-sea cold seep sediments
3002972	vanT gene in vanG cluster	antibiotic target alteration	glycopeptide antibiotic	Inhibition of cell wall synthesis	3553.46	deep-sea cold seep sediments
3002972	vanT gene in vanG cluster	antibiotic target alteration	glycopeptide antibiotic	Inhibition of cell wall synthesis	7813.23	deep-sea cold seep sediments
3003724	vanW gene in vanI cluster	antibiotic target alteration	glycopeptide antibiotic	Inhibition of cell wall synthesis	3382.63	deep-sea cold seep sediments
3004571	PNGM-1	antibiotic inactivation	Beta-lactam	Inhibition of cell wall synthesis	4021.97	deep-sea cold seep sediments
3007015	qacG	antibiotic efflux	disinfecting agents and antiseptics	disinfecting agents and antiseptics	8104.92	deep-sea cold seep sediments
3002972	vanT gene in vanG cluster	antibiotic target alteration	glycopeptide antibiotic	Inhibition of cell wall synthesis	18691.2	deep-sea cold seep sediments
3002972	vanT gene in vanG cluster	antibiotic target alteration	glycopeptide antibiotic	Inhibition of cell wall synthesis	4943.95	deep-sea cold seep sediments
3002972	vanT gene in vanG cluster	antibiotic target alteration	glycopeptide antibiotic	Inhibition of cell wall synthesis	20862.9	deep-sea cold seep sediments
3007014	qacJ	antibiotic efflux	disinfecting agents and antiseptics	disinfecting agents and antiseptics	11316.1	deep-sea cold seep sediments
3002965	vanW gene in vanG cluster	antibiotic target alteration	glycopeptide antibiotic	Inhibition of cell wall synthesis	2695.1	deep-sea cold seep sediments
3003724	vanW gene in vanI cluster	antibiotic target alteration	glycopeptide antibiotic	Inhibition of cell wall synthesis	667.25	deep-sea cold seep sediments
3003724	vanW gene in vanI cluster	antibiotic target alteration	glycopeptide antibiotic	Inhibition of cell wall synthesis	14630.8	deep-sea cold seep sediments
3003724	vanW gene in vanI cluster	antibiotic target alteration	glycopeptide antibiotic	Inhibition of cell wall synthesis	3644.42	deep-sea cold seep sediments
3002972	vanT gene in vanG cluster	antibiotic target alteration	glycopeptide antibiotic	Inhibition of cell wall synthesis	6981.53	deep-sea cold seep sediments
3004571	PNGM-1	antibiotic inactivation	Beta-lactam	Inhibition of cell wall synthesis	11020.7	deep-sea cold seep sediments
3002956	vanY gene in vanB cluster	antibiotic target alteration	glycopeptide antibiotic	Inhibition of cell wall synthesis	2237.33	deep-sea cold seep sediments
3003724	vanW gene in vanI cluster	antibiotic target alteration	glycopeptide antibiotic	Inhibition of cell wall synthesis	2183.99	deep-sea cold seep sediments
3000777	adeF	antibiotic efflux	Multidrug	Inhibition of RNA and DNA synthesis	5528.03	deep-sea cold seep sediments
3003724	vanW gene in vanI cluster	antibiotic target alteration	glycopeptide antibiotic	Inhibition of cell wall synthesis	737.484	deep-sea cold seep sediments
3004571	PNGM-1	antibiotic inactivation	Beta-lactam	Inhibition of cell wall synthesis	5391.47	deep-sea cold seep sediments
3003724	vanW gene in vanI cluster	antibiotic target alteration	glycopeptide antibiotic	Inhibition of cell wall synthesis	2802.46	deep-sea cold seep sediments
3003724	vanW gene in vanI cluster	antibiotic target alteration	glycopeptide antibiotic	Inhibition of cell wall synthesis	9130.89	deep-sea cold seep sediments
3003724	vanW gene in vanI cluster	antibiotic target alteration	glycopeptide antibiotic	Inhibition of cell wall synthesis	4855.93	deep-sea cold seep sediments
3003724	vanW gene in vanI cluster	antibiotic target alteration	glycopeptide antibiotic	Inhibition of cell wall synthesis	1902.73	deep-sea cold seep sediments
3003724	vanW gene in vanI cluster	antibiotic target alteration	glycopeptide antibiotic	Inhibition of cell wall synthesis	5499.35	deep-sea cold seep sediments
3002958	vanY gene in vanF cluster	antibiotic target alteration	glycopeptide antibiotic	Inhibition of cell wall synthesis	2449.49	deep-sea cold seep sediments
3003724	vanW gene in vanI cluster	antibiotic target alteration	glycopeptide antibiotic	Inhibition of cell wall synthesis	2737.21	deep-sea cold seep sediments
3003724	vanW gene in vanI cluster	antibiotic target alteration	glycopeptide antibiotic	Inhibition of cell wall synthesis	1827.06	deep-sea cold seep sediments
3002972	vanT gene in vanG cluster	antibiotic target alteration	glycopeptide antibiotic	Inhibition of cell wall synthesis	7825.92	deep-sea cold seep sediments
3003724	vanW gene in vanI cluster	antibiotic target alteration	glycopeptide antibiotic	Inhibition of cell wall synthesis	7240.3	deep-sea cold seep sediments
3003724	vanW gene in vanI cluster	antibiotic target alteration	glycopeptide antibiotic	Inhibition of cell wall synthesis	3429.16	deep-sea cold seep sediments
3002956	vanY gene in vanB cluster	antibiotic target alteration	glycopeptide antibiotic	Inhibition of cell wall synthesis	3489.45	deep-sea cold seep sediments
3002961	vanY gene in vanM cluster	antibiotic target alteration	glycopeptide antibiotic	Inhibition of cell wall synthesis	3701.6	deep-sea cold seep sediments
3002943	vanH gene in vanB cluster	antibiotic target alteration	glycopeptide antibiotic	Inhibition of cell wall synthesis	2123.94	deep-sea cold seep sediments
3002972	vanT gene in vanG cluster	antibiotic target alteration	glycopeptide antibiotic	Inhibition of cell wall synthesis	4988.75	deep-sea cold seep sediments
3003724	vanW gene in vanI cluster	antibiotic target alteration	glycopeptide antibiotic	Inhibition of cell wall synthesis	5684.72	deep-sea cold seep sediments
3003724	vanW gene in vanI cluster	antibiotic target alteration	glycopeptide antibiotic	Inhibition of cell wall synthesis	2150.79	deep-sea cold seep sediments
3002961	vanY gene in vanM cluster	antibiotic target alteration	glycopeptide antibiotic	Inhibition of cell wall synthesis	2460.09	deep-sea cold seep sediments
3003724	vanW gene in vanI cluster	antibiotic target alteration	glycopeptide antibiotic	Inhibition of cell wall synthesis	3909.84	deep-sea cold seep sediments
3002959	vanY gene in vanG cluster	antibiotic target alteration	glycopeptide antibiotic	Inhibition of cell wall synthesis	2815.56	deep-sea cold seep sediments
3003724	vanW gene in vanI cluster	antibiotic target alteration	glycopeptide antibiotic	Inhibition of cell wall synthesis	3231.91	deep-sea cold seep sediments
3002972	vanT gene in vanG cluster	antibiotic target alteration	glycopeptide antibiotic	Inhibition of cell wall synthesis	3954.25	deep-sea cold seep sediments
3002961	vanY gene in vanM cluster	antibiotic target alteration	glycopeptide antibiotic	Inhibition of cell wall synthesis	3477.7	deep-sea cold seep sediments
3004571	PNGM-1	antibiotic inactivation	Beta-lactam	Inhibition of cell wall synthesis	6021.37	deep-sea cold seep sediments
3003724	vanW gene in vanI cluster	antibiotic target alteration	glycopeptide antibiotic	Inhibition of cell wall synthesis	1189.43	deep-sea cold seep sediments
3002961	vanY gene in vanM cluster	antibiotic target alteration	glycopeptide antibiotic	Inhibition of cell wall synthesis	1341	deep-sea cold seep sediments
3007015	qacG	antibiotic efflux	disinfecting agents and antiseptics	disinfecting agents and antiseptics	866.283	deep-sea cold seep sediments
3003724	vanW gene in vanI cluster	antibiotic target alteration	glycopeptide antibiotic	Inhibition of cell wall synthesis	1607.97	deep-sea cold seep sediments
3003724	vanW gene in vanI cluster	antibiotic target alteration	glycopeptide antibiotic	Inhibition of cell wall synthesis	1417.14	deep-sea cold seep sediments
3003724	vanW gene in vanI cluster	antibiotic target alteration	glycopeptide antibiotic	Inhibition of cell wall synthesis	9202.18	deep-sea cold seep sediments
3003724	vanW gene in vanI cluster	antibiotic target alteration	glycopeptide antibiotic	Inhibition of cell wall synthesis	2566.5	deep-sea cold seep sediments
3007015	qacG	antibiotic efflux	disinfecting agents and antiseptics	disinfecting agents and antiseptics	2070.56	deep-sea cold seep sediments
3007015	qacG	antibiotic efflux	disinfecting agents and antiseptics	disinfecting agents and antiseptics	2693.28	deep-sea cold seep sediments
3003724	vanW gene in vanI cluster	antibiotic target alteration	glycopeptide antibiotic	Inhibition of cell wall synthesis	2839.82	deep-sea cold seep sediments
3003724	vanW gene in vanI cluster	antibiotic target alteration	glycopeptide antibiotic	Inhibition of cell wall synthesis	3303.94	deep-sea cold seep sediments
3003724	vanW gene in vanI cluster	antibiotic target alteration	glycopeptide antibiotic	Inhibition of cell wall synthesis	1542.33	deep-sea cold seep sediments
3003724	vanW gene in vanI cluster	antibiotic target alteration	glycopeptide antibiotic	Inhibition of cell wall synthesis	5218.92	deep-sea cold seep sediments
3002955	vanY gene in vanA cluster	antibiotic target alteration	glycopeptide antibiotic	Inhibition of cell wall synthesis	4567.64	deep-sea cold seep sediments
3002972	vanT gene in vanG cluster	antibiotic target alteration	glycopeptide antibiotic	Inhibition of cell wall synthesis	8875.82	deep-sea cold seep sediments
3007015	qacG	antibiotic efflux	disinfecting agents and antiseptics	disinfecting agents and antiseptics	3905.72	deep-sea cold seep sediments
3007015	qacG	antibiotic efflux	disinfecting agents and antiseptics	disinfecting agents and antiseptics	838.304	deep-sea cold seep sediments
3002972	vanT gene in vanG cluster	antibiotic target alteration	glycopeptide antibiotic	Inhibition of cell wall synthesis	3530.63	deep-sea cold seep sediments
						deep-sea cold seep sediments
			Multidrug			deep-sea cold seep sediments
3003724	vanW gene in vanI cluster	antibiotic target alteration	glycopeptide antibiotic	Inhibition of cell wall synthesis	2591.87	deep-sea cold seep sediments
3007015	qacG	antibiotic efflux	disinfecting agents and antiseptics	disinfecting agents and antiseptics	14234.5	deep-sea cold seep sediments
3004571	PNGM-1	antibiotic inactivation	Beta-lactam	Inhibition of cell wall synthesis	11262.8	deep-sea cold seep sediments
3003724	vanW gene in vanI cluster	antibiotic target alteration	glycopeptide antibiotic	Inhibition of cell wall synthesis	21599.9	deep-sea cold seep sediments
3002972	vanT gene in vanG cluster	antibiotic target alteration	glycopeptide antibiotic	Inhibition of cell wall synthesis	20099.2	deep-sea cold seep sediments
3000777	adeF	antibiotic efflux	Multidrug	Inhibition of RNA and DNA synthesis	30580	deep-sea cold seep sediments
3004571	PNGM-1	antibiotic inactivation	Beta-lactam	Inhibition of cell wall synthesis	28315.4	deep-sea cold seep sediments
3003724	vanW gene in vanI cluster	antibiotic target alteration	glycopeptide antibiotic	Inhibition of cell wall synthesis	16934.4	deep-sea cold seep sediments
3002972	vanT gene in vanG cluster	antibiotic target alteration	glycopeptide antibiotic	Inhibition of cell wall synthesis	11148.9	deep-sea cold seep sediments
3002972	vanT gene in vanG cluster	antibiotic target alteration	glycopeptide antibiotic	Inhibition of cell wall synthesis	30493.3	deep-sea cold seep sediments
3003724	vanW gene in vanI cluster	antibiotic target alteration	glycopeptide antibiotic	Inhibition of cell wall synthesis	9045.37	deep-sea cold seep sediments
3002644	APH(3')-IIa	antibiotic inactivation	aminoglycoside antibiotic	Inhibition of protein synthesis	19882.4	deep-sea cold seep sediments
3003724	vanW gene in vanI cluster	antibiotic target alteration	glycopeptide antibiotic	Inhibition of cell wall synthesis	3868.47	deep-sea cold seep sediments
3002961	vanY gene in vanM cluster	antibiotic target alteration	glycopeptide antibiotic	Inhibition of cell wall synthesis	5155.26	deep-sea cold seep sediments
3003724	vanW gene in vanI cluster	antibiotic target alteration	glycopeptide antibiotic	Inhibition of cell wall synthesis	7531.52	deep-sea cold seep sediments
3003724	vanW gene in vanI cluster	antibiotic target alteration	glycopeptide antibiotic	Inhibition of cell wall synthesis	4825.75	deep-sea cold seep sediments
3002972	vanT gene in vanG cluster	antibiotic target alteration	glycopeptide antibiotic	Inhibition of cell wall synthesis	31941.3	deep-sea cold seep sediments
3003724	vanW gene in vanI cluster	antibiotic target alteration	glycopeptide antibiotic	Inhibition of cell wall synthesis	13671.1	deep-sea cold seep sediments
3003724	vanW gene in vanI cluster	antibiotic target alteration	glycopeptide antibiotic	Inhibition of cell wall synthesis	33263.2	deep-sea cold seep sediments
3003724	vanW gene in vanI cluster	antibiotic target alteration	glycopeptide antibiotic	Inhibition of cell wall synthesis	21680	deep-sea cold seep sediments
3003724	vanW gene in vanI cluster	antibiotic target alteration	glycopeptide antibiotic	Inhibition of cell wall synthesis	9112.79	deep-sea cold seep sediments
3003724	vanW gene in vanI cluster	antibiotic target alteration	glycopeptide antibiotic	Inhibition of cell wall synthesis	7561.42	deep-sea cold seep sediments
3002959	vanY gene in vanG cluster	antibiotic target alteration	glycopeptide antibiotic	Inhibition of cell wall synthesis	9337.05	deep-sea cold seep sediments
3003724	vanW gene in vanI cluster	antibiotic target alteration	glycopeptide antibiotic	Inhibition of cell wall synthesis	13514.6	deep-sea cold seep sediments
3003724	vanW gene in vanI cluster	antibiotic target alteration	glycopeptide antibiotic	Inhibition of cell wall synthesis	11603.2	deep-sea cold seep sediments
3002961	vanY gene in vanM cluster	antibiotic target alteration	glycopeptide antibiotic	Inhibition of cell wall synthesis	13139.8	deep-sea cold seep sediments
3003724	vanW gene in vanI cluster	antibiotic target alteration	glycopeptide antibiotic	Inhibition of cell wall synthesis	3715.06	deep-sea cold seep sediments
3003724	vanW gene in vanI cluster	antibiotic target alteration	glycopeptide antibiotic	Inhibition of cell wall synthesis	10437.1	deep-sea cold seep sediments
3003724	vanW gene in vanI cluster	antibiotic target alteration	glycopeptide antibiotic	Inhibition of cell wall synthesis	6338.82	deep-sea cold seep sediments
3002972	vanT gene in vanG cluster	antibiotic target alteration	glycopeptide antibiotic	Inhibition of cell wall synthesis	14575.3	deep-sea cold seep sediments
3003724	vanW gene in vanI cluster	antibiotic target alteration	glycopeptide antibiotic	Inhibition of cell wall synthesis	17141.5	deep-sea cold seep sediments
3003724	vanW gene in vanI cluster	antibiotic target alteration	glycopeptide antibiotic	Inhibition of cell wall synthesis	5582.41	deep-sea cold seep sediments
3003724	vanW gene in vanI cluster	antibiotic target alteration	glycopeptide antibiotic	Inhibition of cell wall synthesis	6679.68	deep-sea cold seep sediments
3003724	vanW gene in vanI cluster	antibiotic target alteration	glycopeptide antibiotic	Inhibition of cell wall synthesis	6198.48	deep-sea cold seep sediments
3003724	vanW gene in vanI cluster	antibiotic target alteration	glycopeptide antibiotic	Inhibition of cell wall synthesis	9497.63	deep-sea cold seep sediments
3002972	vanT gene in vanG cluster	antibiotic target alteration	glycopeptide antibiotic	Inhibition of cell wall synthesis	8012.88	deep-sea cold seep sediments
3007015	qacG	antibiotic efflux	disinfecting agents and antiseptics	disinfecting agents and antiseptics	4687.3	deep-sea cold seep sediments
3002956	vanY gene in vanB cluster	antibiotic target alteration	glycopeptide antibiotic	Inhibition of cell wall synthesis	14717.3	deep-sea cold seep sediments
3007015	qacG	antibiotic efflux	disinfecting agents and antiseptics	disinfecting agents and antiseptics	2574.79	deep-sea cold seep sediments
3000777	adeF	antibiotic efflux	Multidrug	Inhibition of RNA and DNA synthesis	52318	deep-sea cold seep sediments
3003724	vanW gene in vanI cluster	antibiotic target alteration	glycopeptide antibiotic	Inhibition of cell wall synthesis	9583.3	deep-sea cold seep sediments
3002956	vanY gene in vanB cluster	antibiotic target alteration	glycopeptide antibiotic	Inhibition of cell wall synthesis	7713.74	deep-sea cold seep sediments
3002972	vanT gene in vanG cluster	antibiotic target alteration	glycopeptide antibiotic	Inhibition of cell wall synthesis	21257.8	deep-sea cold seep sediments
3003724	vanW gene in vanI cluster	antibiotic target alteration	glycopeptide antibiotic	Inhibition of cell wall synthesis	11753.9	deep-sea cold seep sediments
3003724	vanW gene in vanI cluster	antibiotic target alteration	glycopeptide antibiotic	Inhibition of cell wall synthesis	6227.43	deep-sea cold seep sediments
3003724	vanW gene in vanI cluster	antibiotic target alteration	glycopeptide antibiotic	Inhibition of cell wall synthesis	8029.51	deep-sea cold seep sediments
3002956	vanY gene in vanB cluster	antibiotic target alteration	glycopeptide antibiotic	Inhibition of cell wall synthesis	11199.5	deep-sea cold seep sediments
3003724	vanW gene in vanI cluster	antibiotic target alteration	glycopeptide antibiotic	Inhibition of cell wall synthesis	13986.7	deep-sea cold seep sediments
3007015	qacG	antibiotic efflux	disinfecting agents and antiseptics	disinfecting agents and antiseptics	4801	deep-sea cold seep sediments
3003724	vanW gene in vanI cluster	antibiotic target alteration	glycopeptide antibiotic	Inhibition of cell wall synthesis	11158.8	deep-sea cold seep sediments
3002972	vanT gene in vanG cluster	antibiotic target alteration	glycopeptide antibiotic	Inhibition of cell wall synthesis	11923.8	deep-sea cold seep sediments
3007015	qacG	antibiotic efflux	disinfecting agents and antiseptics	disinfecting agents and antiseptics	4547.01	deep-sea cold seep sediments
3002972	vanT gene in vanG cluster	antibiotic target alteration	glycopeptide antibiotic	Inhibition of cell wall synthesis	24845.9	deep-sea cold seep sediments
3003724	vanW gene in vanI cluster	antibiotic target alteration	glycopeptide antibiotic	Inhibition of cell wall synthesis	12185	deep-sea cold seep sediments
3003724	vanW gene in vanI cluster	antibiotic target alteration	glycopeptide antibiotic	Inhibition of cell wall synthesis	3715.06	deep-sea cold seep sediments
3002972	vanT gene in vanG cluster	antibiotic target alteration	glycopeptide antibiotic	Inhibition of cell wall synthesis	8769.79	deep-sea cold seep sediments
3007015	qacG	antibiotic efflux	disinfecting agents and antiseptics	disinfecting agents and antiseptics	4739.83	deep-sea cold seep sediments
3002956	vanY gene in vanB cluster	antibiotic target alteration	glycopeptide antibiotic	Inhibition of cell wall synthesis	9217.31	deep-sea cold seep sediments
3003724	vanW gene in vanI cluster	antibiotic target alteration	glycopeptide antibiotic	Inhibition of cell wall synthesis	5600.21	deep-sea cold seep sediments
3003724	vanW gene in vanI cluster	antibiotic target alteration	glycopeptide antibiotic	Inhibition of cell wall synthesis	19339.1	deep-sea cold seep sediments
3003724	vanW gene in vanI cluster	antibiotic target alteration	glycopeptide antibiotic	Inhibition of cell wall synthesis	16415.4	deep-sea cold seep sediments
3002972	vanT gene in vanG cluster	antibiotic target alteration	glycopeptide antibiotic	Inhibition of cell wall synthesis	57270.4	deep-sea cold seep sediments
3007014	qacJ	antibiotic efflux	disinfecting agents and antiseptics	disinfecting agents and antiseptics	2492.53	deep-sea cold seep sediments
3002972	vanT gene in vanG cluster	antibiotic target alteration	glycopeptide antibiotic	Inhibition of cell wall synthesis	35554.2	deep-sea cold seep sediments
3003724	vanW gene in vanI cluster	antibiotic target alteration	glycopeptide antibiotic	Inhibition of cell wall synthesis	26741.3	deep-sea cold seep sediments
3002955	vanY gene in vanA cluster	antibiotic target alteration	glycopeptide antibiotic	Inhibition of cell wall synthesis	7880.43	deep-sea cold seep sediments
3002972	vanT gene in vanG cluster	antibiotic target alteration	glycopeptide antibiotic	Inhibition of cell wall synthesis	17841.6	deep-sea cold seep sediments
3002972	vanT gene in vanG cluster	antibiotic target alteration	glycopeptide antibiotic	Inhibition of cell wall synthesis	12629	deep-sea cold seep sediments
3003724	vanW gene in vanI cluster	antibiotic target alteration	glycopeptide antibiotic	Inhibition of cell wall synthesis	16192.4	deep-sea cold seep sediments
3002972	vanT gene in vanG cluster	antibiotic target alteration	glycopeptide antibiotic	Inhibition of cell wall synthesis	31518.4	deep-sea cold seep sediments
						deep-sea cold seep sediments
			Multidrug			deep-sea cold seep sediments
3000777	adeF	antibiotic efflux	Multidrug	Inhibition of RNA and DNA synthesis	5251.95	deep-sea cold seep sediments
3003724	vanW gene in vanI cluster	antibiotic target alteration	glycopeptide antibiotic	Inhibition of cell wall synthesis	14241	deep-sea cold seep sediments
3002972	vanT gene in vanG cluster	antibiotic target alteration	glycopeptide antibiotic	Inhibition of cell wall synthesis	7381.06	deep-sea cold seep sediments
3003724	vanW gene in vanI cluster	antibiotic target alteration	glycopeptide antibiotic	Inhibition of cell wall synthesis	1735.41	deep-sea cold seep sediments
3003724	vanW gene in vanI cluster	antibiotic target alteration	glycopeptide antibiotic	Inhibition of cell wall synthesis	1248.55	deep-sea cold seep sediments
3002972	vanT gene in vanG cluster	antibiotic target alteration	glycopeptide antibiotic	Inhibition of cell wall synthesis	2625.67	deep-sea cold seep sediments
3003724	vanW gene in vanI cluster	antibiotic target alteration	glycopeptide antibiotic	Inhibition of cell wall synthesis	9415.01	deep-sea cold seep sediments
3003724	vanW gene in vanI cluster	antibiotic target alteration	glycopeptide antibiotic	Inhibition of cell wall synthesis	7252.39	deep-sea cold seep sediments
3004571	PNGM-1	antibiotic inactivation	Beta-lactam	Inhibition of cell wall synthesis	20048.8	deep-sea cold seep sediments
3002972	vanT gene in vanG cluster	antibiotic target alteration	glycopeptide antibiotic	Inhibition of cell wall synthesis	8056.99	deep-sea cold seep sediments
3003724	vanW gene in vanI cluster	antibiotic target alteration	glycopeptide antibiotic	Inhibition of cell wall synthesis	1803.62	deep-sea cold seep sediments
3002972	vanT gene in vanG cluster	antibiotic target alteration	glycopeptide antibiotic	Inhibition of cell wall synthesis	7373.9	deep-sea cold seep sediments
3003724	vanW gene in vanI cluster	antibiotic target alteration	glycopeptide antibiotic	Inhibition of cell wall synthesis	2689.71	deep-sea cold seep sediments
3003724	vanW gene in vanI cluster	antibiotic target alteration	glycopeptide antibiotic	Inhibition of cell wall synthesis	2028.32	deep-sea cold seep sediments
3007014	qacJ	antibiotic efflux	disinfecting agents and antiseptics	disinfecting agents and antiseptics	1517.13	deep-sea cold seep sediments
3002972	vanT gene in vanG cluster	antibiotic target alteration	glycopeptide antibiotic	Inhibition of cell wall synthesis	9177.08	deep-sea cold seep sediments
3003724	vanW gene in vanI cluster	antibiotic target alteration	glycopeptide antibiotic	Inhibition of cell wall synthesis	7183.64	deep-sea cold seep sediments
3003724	vanW gene in vanI cluster	antibiotic target alteration	glycopeptide antibiotic	Inhibition of cell wall synthesis	2244.82	deep-sea cold seep sediments
3003724	vanW gene in vanI cluster	antibiotic target alteration	glycopeptide antibiotic	Inhibition of cell wall synthesis	2831.04	deep-sea cold seep sediments
3003724	vanW gene in vanI cluster	antibiotic target alteration	glycopeptide antibiotic	Inhibition of cell wall synthesis	4691.31	deep-sea cold seep sediments
3003724	vanW gene in vanI cluster	antibiotic target alteration	glycopeptide antibiotic	Inhibition of cell wall synthesis	2931.92	deep-sea cold seep sediments
3000777	adeF	antibiotic efflux	Multidrug	Inhibition of RNA and DNA synthesis	8746.49	deep-sea cold seep sediments
3003724	vanW gene in vanI cluster	antibiotic target alteration	glycopeptide antibiotic	Inhibition of cell wall synthesis	3770.88	deep-sea cold seep sediments
3002972	vanT gene in vanG cluster	antibiotic target alteration	glycopeptide antibiotic	Inhibition of cell wall synthesis	3294.53	deep-sea cold seep sediments
3003724	vanW gene in vanI cluster	antibiotic target alteration	glycopeptide antibiotic	Inhibition of cell wall synthesis	1866.74	deep-sea cold seep sediments
3003724	vanW gene in vanI cluster	antibiotic target alteration	glycopeptide antibiotic	Inhibition of cell wall synthesis	3778.52	deep-sea cold seep sediments
3003724	vanW gene in vanI cluster	antibiotic target alteration	glycopeptide antibiotic	Inhibition of cell wall synthesis	3486.2	deep-sea cold seep sediments
3002972	vanT gene in vanG cluster	antibiotic target alteration	glycopeptide antibiotic	Inhibition of cell wall synthesis	5582.27	deep-sea cold seep sediments
3002961	vanY gene in vanM cluster	antibiotic target alteration	glycopeptide antibiotic	Inhibition of cell wall synthesis	2018.07	deep-sea cold seep sediments
3003724	vanW gene in vanI cluster	antibiotic target alteration	glycopeptide antibiotic	Inhibition of cell wall synthesis	9566.38	deep-sea cold seep sediments
3002958	vanY gene in vanF cluster	antibiotic target alteration	glycopeptide antibiotic	Inhibition of cell wall synthesis	2018.07	deep-sea cold seep sediments
3003724	vanW gene in vanI cluster	antibiotic target alteration	glycopeptide antibiotic	Inhibition of cell wall synthesis	3545.9	deep-sea cold seep sediments
3003724	vanW gene in vanI cluster	antibiotic target alteration	glycopeptide antibiotic	Inhibition of cell wall synthesis	6234.48	deep-sea cold seep sediments
3002955	vanY gene in vanA cluster	antibiotic target alteration	glycopeptide antibiotic	Inhibition of cell wall synthesis	1429.62	deep-sea cold seep sediments
3002961	vanY gene in vanM cluster	antibiotic target alteration	glycopeptide antibiotic	Inhibition of cell wall synthesis	1528.4	deep-sea cold seep sediments
3004571	PNGM-1	antibiotic inactivation	Beta-lactam	Inhibition of cell wall synthesis	6929.5	deep-sea cold seep sediments
3004571	PNGM-1	antibiotic inactivation	Beta-lactam	Inhibition of cell wall synthesis	7765.33	deep-sea cold seep sediments
3003724	vanW gene in vanI cluster	antibiotic target alteration	glycopeptide antibiotic	Inhibition of cell wall synthesis	3373.21	deep-sea cold seep sediments
3003724	vanW gene in vanI cluster	antibiotic target alteration	glycopeptide antibiotic	Inhibition of cell wall synthesis	961.682	deep-sea cold seep sediments
3002972	vanT gene in vanG cluster	antibiotic target alteration	glycopeptide antibiotic	Inhibition of cell wall synthesis	6558.74	deep-sea cold seep sediments
3004571	PNGM-1	antibiotic inactivation	Beta-lactam	Inhibition of cell wall synthesis	4267.32	deep-sea cold seep sediments
3002961	vanY gene in vanM cluster	antibiotic target alteration	glycopeptide antibiotic	Inhibition of cell wall synthesis	1908.22	deep-sea cold seep sediments
3003724	vanW gene in vanI cluster	antibiotic target alteration	glycopeptide antibiotic	Inhibition of cell wall synthesis	4461.48	deep-sea cold seep sediments
3004571	PNGM-1	antibiotic inactivation	Beta-lactam	Inhibition of cell wall synthesis	2949.11	deep-sea cold seep sediments
3002972	vanT gene in vanG cluster	antibiotic target alteration	glycopeptide antibiotic	Inhibition of cell wall synthesis	5355.91	deep-sea cold seep sediments
3002956	vanY gene in vanB cluster	antibiotic target alteration	glycopeptide antibiotic	Inhibition of cell wall synthesis	873.396	deep-sea cold seep sediments
3003724	vanW gene in vanI cluster	antibiotic target alteration	glycopeptide antibiotic	Inhibition of cell wall synthesis	10788.5	deep-sea cold seep sediments
3002972	vanT gene in vanG cluster	antibiotic target alteration	glycopeptide antibiotic	Inhibition of cell wall synthesis	6878.27	deep-sea cold seep sediments
3003724	vanW gene in vanI cluster	antibiotic target alteration	glycopeptide antibiotic	Inhibition of cell wall synthesis	3649.31	deep-sea cold seep sediments
3003724	vanW gene in vanI cluster	antibiotic target alteration	glycopeptide antibiotic	Inhibition of cell wall synthesis	3087.96	deep-sea cold seep sediments
3003724	vanW gene in vanI cluster	antibiotic target alteration	glycopeptide antibiotic	Inhibition of cell wall synthesis	5764.75	deep-sea cold seep sediments
3002972	vanT gene in vanG cluster	antibiotic target alteration	glycopeptide antibiotic	Inhibition of cell wall synthesis	6849.92	deep-sea cold seep sediments
3003724	vanW gene in vanI cluster	antibiotic target alteration	glycopeptide antibiotic	Inhibition of cell wall synthesis	1808.05	deep-sea cold seep sediments
3004571	PNGM-1	antibiotic inactivation	Beta-lactam	Inhibition of cell wall synthesis	2342.03	deep-sea cold seep sediments
3002965	vanW gene in vanG cluster	antibiotic target alteration	glycopeptide antibiotic	Inhibition of cell wall synthesis	3366.65	deep-sea cold seep sediments
3003724	vanW gene in vanI cluster	antibiotic target alteration	glycopeptide antibiotic	Inhibition of cell wall synthesis	1707.6	deep-sea cold seep sediments
3003724	vanW gene in vanI cluster	antibiotic target alteration	glycopeptide antibiotic	Inhibition of cell wall synthesis	3228.92	deep-sea cold seep sediments
3003724	vanW gene in vanI cluster	antibiotic target alteration	glycopeptide antibiotic	Inhibition of cell wall synthesis	2412.13	deep-sea cold seep sediments
3003724	vanW gene in vanI cluster	antibiotic target alteration	glycopeptide antibiotic	Inhibition of cell wall synthesis	9596.3	deep-sea cold seep sediments
3003724	vanW gene in vanI cluster	antibiotic target alteration	glycopeptide antibiotic	Inhibition of cell wall synthesis	1005.23	deep-sea cold seep sediments
3002972	vanT gene in vanG cluster	antibiotic target alteration	glycopeptide antibiotic	Inhibition of cell wall synthesis	6965.91	deep-sea cold seep sediments
3003724	vanW gene in vanI cluster	antibiotic target alteration	glycopeptide antibiotic	Inhibition of cell wall synthesis	929.794	deep-sea cold seep sediments
3003724	vanW gene in vanI cluster	antibiotic target alteration	glycopeptide antibiotic	Inhibition of cell wall synthesis	3039.63	deep-sea cold seep sediments
3002959	vanY gene in vanG cluster	antibiotic target alteration	glycopeptide antibiotic	Inhibition of cell wall synthesis	3938.64	deep-sea cold seep sediments
3003724	vanW gene in vanI cluster	antibiotic target alteration	glycopeptide antibiotic	Inhibition of cell wall synthesis	6361.22	deep-sea cold seep sediments
3002972	vanT gene in vanG cluster	antibiotic target alteration	glycopeptide antibiotic	Inhibition of cell wall synthesis	16476.8	deep-sea cold seep sediments
3007014	qacJ	antibiotic efflux	disinfecting agents and antiseptics	disinfecting agents and antiseptics	802.994	deep-sea cold seep sediments
3003724	vanW gene in vanI cluster	antibiotic target alteration	glycopeptide antibiotic	Inhibition of cell wall synthesis	1422.63	deep-sea cold seep sediments
3003724	vanW gene in vanI cluster	antibiotic target alteration	glycopeptide antibiotic	Inhibition of cell wall synthesis	2718.22	deep-sea cold seep sediments
3003724	vanW gene in vanI cluster	antibiotic target alteration	glycopeptide antibiotic	Inhibition of cell wall synthesis	5563.89	deep-sea cold seep sediments
3003724	vanW gene in vanI cluster	antibiotic target alteration	glycopeptide antibiotic	Inhibition of cell wall synthesis	22666.2	deep-sea cold seep sediments
3003724	vanW gene in vanI cluster	antibiotic target alteration	glycopeptide antibiotic	Inhibition of cell wall synthesis	1639.3	deep-sea cold seep sediments
3003724	vanW gene in vanI cluster	antibiotic target alteration	glycopeptide antibiotic	Inhibition of cell wall synthesis	11504.9	deep-sea cold seep sediments
3003724	vanW gene in vanI cluster	antibiotic target alteration	glycopeptide antibiotic	Inhibition of cell wall synthesis	1722.32	deep-sea cold seep sediments
3002956	vanY gene in vanB cluster	antibiotic target alteration	glycopeptide antibiotic	Inhibition of cell wall synthesis	3171.26	deep-sea cold seep sediments
3003724	vanW gene in vanI cluster	antibiotic target alteration	glycopeptide antibiotic	Inhibition of cell wall synthesis	3091.06	deep-sea cold seep sediments
3004571	PNGM-1	antibiotic inactivation	Beta-lactam	Inhibition of cell wall synthesis	6081.87	deep-sea cold seep sediments
3002961	vanY gene in vanM cluster	antibiotic target alteration	glycopeptide antibiotic	Inhibition of cell wall synthesis	1170.22	deep-sea cold seep sediments
3002972	vanT gene in vanG cluster	antibiotic target alteration	glycopeptide antibiotic	Inhibition of cell wall synthesis	3579.65	deep-sea cold seep sediments
3003724	vanW gene in vanI cluster	antibiotic target alteration	glycopeptide antibiotic	Inhibition of cell wall synthesis	1544.87	deep-sea cold seep sediments
3002972	vanT gene in vanG cluster	antibiotic target alteration	glycopeptide antibiotic	Inhibition of cell wall synthesis	4604	deep-sea cold seep sediments
3003724	vanW gene in vanI cluster	antibiotic target alteration	glycopeptide antibiotic	Inhibition of cell wall synthesis	1735.28	deep-sea cold seep sediments
3002972	vanT gene in vanG cluster	antibiotic target alteration	glycopeptide antibiotic	Inhibition of cell wall synthesis	5422.01	deep-sea cold seep sediments
3002961	vanY gene in vanM cluster	antibiotic target alteration	glycopeptide antibiotic	Inhibition of cell wall synthesis	7631.64	deep-sea cold seep sediments
3004571	PNGM-1	antibiotic inactivation	Beta-lactam	Inhibition of cell wall synthesis	4895.46	deep-sea cold seep sediments
3002972	vanT gene in vanG cluster	antibiotic target alteration	glycopeptide antibiotic	Inhibition of cell wall synthesis	9420.12	deep-sea cold seep sediments
3003724	vanW gene in vanI cluster	antibiotic target alteration	glycopeptide antibiotic	Inhibition of cell wall synthesis	8057.08	deep-sea cold seep sediments
3003724	vanW gene in vanI cluster	antibiotic target alteration	glycopeptide antibiotic	Inhibition of cell wall synthesis	2544.33	deep-sea cold seep sediments
3003724	vanW gene in vanI cluster	antibiotic target alteration	glycopeptide antibiotic	Inhibition of cell wall synthesis	3969.28	deep-sea cold seep sediments
3003724	vanW gene in vanI cluster	antibiotic target alteration	glycopeptide antibiotic	Inhibition of cell wall synthesis	5726.12	deep-sea cold seep sediments
3003724	vanW gene in vanI cluster	antibiotic target alteration	glycopeptide antibiotic	Inhibition of cell wall synthesis	3276.58	deep-sea cold seep sediments
3004571	PNGM-1	antibiotic inactivation	Beta-lactam	Inhibition of cell wall synthesis	4922.35	deep-sea cold seep sediments
3003724	vanW gene in vanI cluster	antibiotic target alteration	glycopeptide antibiotic	Inhibition of cell wall synthesis	5198.79	deep-sea cold seep sediments
3003724	vanW gene in vanI cluster	antibiotic target alteration	glycopeptide antibiotic	Inhibition of cell wall synthesis	2114.17	deep-sea cold seep sediments
3003724	vanW gene in vanI cluster	antibiotic target alteration	glycopeptide antibiotic	Inhibition of cell wall synthesis	3089.61	deep-sea cold seep sediments
3007015	qacG	antibiotic efflux	disinfecting agents and antiseptics	disinfecting agents and antiseptics	4758.24	deep-sea cold seep sediments
3007015	qacG	antibiotic efflux	disinfecting agents and antiseptics	disinfecting agents and antiseptics	884.963	deep-sea cold seep sediments
3000777	adeF	antibiotic efflux	Multidrug	Inhibition of RNA and DNA synthesis	58766.4	deep-sea cold seep sediments
3002972	vanT gene in vanG cluster	antibiotic target alteration	glycopeptide antibiotic	Inhibition of cell wall synthesis	4883.33	deep-sea cold seep sediments
3007014	qacJ	antibiotic efflux	disinfecting agents and antiseptics	disinfecting agents and antiseptics	2842.75	deep-sea cold seep sediments
3007015	qacG	antibiotic efflux	disinfecting agents and antiseptics	disinfecting agents and antiseptics	1919.9	deep-sea cold seep sediments
3003724	vanW gene in vanI cluster	antibiotic target alteration	glycopeptide antibiotic	Inhibition of cell wall synthesis	5363.47	deep-sea cold seep sediments
3002956	vanY gene in vanB cluster	antibiotic target alteration	glycopeptide antibiotic	Inhibition of cell wall synthesis	692.261	deep-sea cold seep sediments
3002972	vanT gene in vanG cluster	antibiotic target alteration	glycopeptide antibiotic	Inhibition of cell wall synthesis	2913.9	deep-sea cold seep sediments
3004571	PNGM-1	antibiotic inactivation	Beta-lactam	Inhibition of cell wall synthesis	4372.5	deep-sea cold seep sediments
3007015	qacG	antibiotic efflux	disinfecting agents and antiseptics	disinfecting agents and antiseptics	2226.63	deep-sea cold seep sediments
3003724	vanW gene in vanI cluster	antibiotic target alteration	glycopeptide antibiotic	Inhibition of cell wall synthesis	7603.69	deep-sea cold seep sediments
3002961	vanY gene in vanM cluster	antibiotic target alteration	glycopeptide antibiotic	Inhibition of cell wall synthesis	4285.41	deep-sea cold seep sediments
3003724	vanW gene in vanI cluster	antibiotic target alteration	glycopeptide antibiotic	Inhibition of cell wall synthesis	2979.76	deep-sea cold seep sediments
3002972	vanT gene in vanG cluster	antibiotic target alteration	glycopeptide antibiotic	Inhibition of cell wall synthesis	18613.2	deep-sea cold seep sediments
3003724	vanW gene in vanI cluster	antibiotic target alteration	glycopeptide antibiotic	Inhibition of cell wall synthesis	6120.75	deep-sea cold seep sediments
3003724	vanW gene in vanI cluster	antibiotic target alteration	glycopeptide antibiotic	Inhibition of cell wall synthesis	5935.77	deep-sea cold seep sediments
3003724	vanW gene in vanI cluster	antibiotic target alteration	glycopeptide antibiotic	Inhibition of cell wall synthesis	3491.06	deep-sea cold seep sediments
3003724	vanW gene in vanI cluster	antibiotic target alteration	glycopeptide antibiotic	Inhibition of cell wall synthesis	1960.76	deep-sea cold seep sediments
3003724	vanW gene in vanI cluster	antibiotic target alteration	glycopeptide antibiotic	Inhibition of cell wall synthesis	7704.63	deep-sea cold seep sediments
3004571	PNGM-1	antibiotic inactivation	Beta-lactam	Inhibition of cell wall synthesis	7294.8	deep-sea cold seep sediments
3002955	vanY gene in vanA cluster	antibiotic target alteration	glycopeptide antibiotic	Inhibition of cell wall synthesis	6273.24	deep-sea cold seep sediments
3002958	vanY gene in vanF cluster	antibiotic target alteration	glycopeptide antibiotic	Inhibition of cell wall synthesis	650.696	deep-sea cold seep sediments
3007015	qacG	antibiotic efflux	disinfecting agents and antiseptics	disinfecting agents and antiseptics	1012.87	deep-sea cold seep sediments
3003724	vanW gene in vanI cluster	antibiotic target alteration	glycopeptide antibiotic	Inhibition of cell wall synthesis	2005.41	deep-sea cold seep sediments
3004571	PNGM-1	antibiotic inactivation	Beta-lactam	Inhibition of cell wall synthesis	10547.8	deep-sea cold seep sediments
3002959	vanY gene in vanG cluster	antibiotic target alteration	glycopeptide antibiotic	Inhibition of cell wall synthesis	3151.44	deep-sea cold seep sediments
3007015	qacG	antibiotic efflux	disinfecting agents and antiseptics	disinfecting agents and antiseptics	4078.95	deep-sea cold seep sediments
3003724	vanW gene in vanI cluster	antibiotic target alteration	glycopeptide antibiotic	Inhibition of cell wall synthesis	2073.62	deep-sea cold seep sediments
3003724	vanW gene in vanI cluster	antibiotic target alteration	glycopeptide antibiotic	Inhibition of cell wall synthesis	2312.09	deep-sea cold seep sediments
3002958	vanY gene in vanF cluster	antibiotic target alteration	glycopeptide antibiotic	Inhibition of cell wall synthesis	3965.2	deep-sea cold seep sediments
3004571	PNGM-1	antibiotic inactivation	Beta-lactam	Inhibition of cell wall synthesis	12469.2	deep-sea cold seep sediments
3003724	vanW gene in vanI cluster	antibiotic target alteration	glycopeptide antibiotic	Inhibition of cell wall synthesis	4927.85	deep-sea cold seep sediments
3000777	adeF	antibiotic efflux	Multidrug	Inhibition of RNA and DNA synthesis	23566	deep-sea cold seep sediments
3002972	vanT gene in vanG cluster	antibiotic target alteration	glycopeptide antibiotic	Inhibition of cell wall synthesis	6294.56	deep-sea cold seep sediments
3002959	vanY gene in vanG cluster	antibiotic target alteration	glycopeptide antibiotic	Inhibition of cell wall synthesis	1927.13	deep-sea cold seep sediments
3003724	vanW gene in vanI cluster	antibiotic target alteration	glycopeptide antibiotic	Inhibition of cell wall synthesis	1098.84	deep-sea cold seep sediments
3004571	PNGM-1	antibiotic inactivation	Beta-lactam	Inhibition of cell wall synthesis	3941.31	deep-sea cold seep sediments
3003724	vanW gene in vanI cluster	antibiotic target alteration	glycopeptide antibiotic	Inhibition of cell wall synthesis	13522.4	deep-sea cold seep sediments
3004571	PNGM-1	antibiotic inactivation	Beta-lactam	Inhibition of cell wall synthesis	6214.63	deep-sea cold seep sediments
3003724	vanW gene in vanI cluster	antibiotic target alteration	glycopeptide antibiotic	Inhibition of cell wall synthesis	19159.2	deep-sea cold seep sediments
3002972	vanT gene in vanG cluster	antibiotic target alteration	glycopeptide antibiotic	Inhibition of cell wall synthesis	5866.95	deep-sea cold seep sediments
3003724	vanW gene in vanI cluster	antibiotic target alteration	glycopeptide antibiotic	Inhibition of cell wall synthesis	4247.69	deep-sea cold seep sediments
3004571	PNGM-1	antibiotic inactivation	Beta-lactam	Inhibition of cell wall synthesis	5121.4	deep-sea cold seep sediments
3003724	vanW gene in vanI cluster	antibiotic target alteration	glycopeptide antibiotic	Inhibition of cell wall synthesis	6382.51	deep-sea cold seep sediments
3003724	vanW gene in vanI cluster	antibiotic target alteration	glycopeptide antibiotic	Inhibition of cell wall synthesis	2326.96	deep-sea cold seep sediments
3003724	vanW gene in vanI cluster	antibiotic target alteration	glycopeptide antibiotic	Inhibition of cell wall synthesis	744.977	deep-sea cold seep sediments
3002972	vanT gene in vanG cluster	antibiotic target alteration	glycopeptide antibiotic	Inhibition of cell wall synthesis	3425.23	deep-sea cold seep sediments
3007015	qacG	antibiotic efflux	disinfecting agents and antiseptics	disinfecting agents and antiseptics	2122.6	deep-sea cold seep sediments
3007015	qacG	antibiotic efflux	disinfecting agents and antiseptics	disinfecting agents and antiseptics	820.299	deep-sea cold seep sediments
3003724	vanW gene in vanI cluster	antibiotic target alteration	glycopeptide antibiotic	Inhibition of cell wall synthesis	1724.18	deep-sea cold seep sediments
3003724	vanW gene in vanI cluster	antibiotic target alteration	glycopeptide antibiotic	Inhibition of cell wall synthesis	2447.32	deep-sea cold seep sediments
3003724	vanW gene in vanI cluster	antibiotic target alteration	glycopeptide antibiotic	Inhibition of cell wall synthesis	5931.5	deep-sea cold seep sediments
3002972	vanT gene in vanG cluster	antibiotic target alteration	glycopeptide antibiotic	Inhibition of cell wall synthesis	40433.9	deep-sea cold seep sediments
3003724	vanW gene in vanI cluster	antibiotic target alteration	glycopeptide antibiotic	Inhibition of cell wall synthesis	3721.42	deep-sea cold seep sediments
3004571	PNGM-1	antibiotic inactivation	Beta-lactam	Inhibition of cell wall synthesis	6247.5	deep-sea cold seep sediments
3003724	vanW gene in vanI cluster	antibiotic target alteration	glycopeptide antibiotic	Inhibition of cell wall synthesis	3851.72	deep-sea cold seep sediments
3003724	vanW gene in vanI cluster	antibiotic target alteration	glycopeptide antibiotic	Inhibition of cell wall synthesis	2467.45	deep-sea cold seep sediments
3003724	vanW gene in vanI cluster	antibiotic target alteration	glycopeptide antibiotic	Inhibition of cell wall synthesis	1259.36	deep-sea cold seep sediments
3002961	vanY gene in vanM cluster	antibiotic target alteration	glycopeptide antibiotic	Inhibition of cell wall synthesis	975.772	deep-sea cold seep sediments
3003724	vanW gene in vanI cluster	antibiotic target alteration	glycopeptide antibiotic	Inhibition of cell wall synthesis	5792.62	deep-sea cold seep sediments
3002972	vanT gene in vanG cluster	antibiotic target alteration	glycopeptide antibiotic	Inhibition of cell wall synthesis	22008.7	deep-sea cold seep sediments
3007015	qacG	antibiotic efflux	disinfecting agents and antiseptics	disinfecting agents and antiseptics	2030.59	deep-sea cold seep sediments
3003724	vanW gene in vanI cluster	antibiotic target alteration	glycopeptide antibiotic	Inhibition of cell wall synthesis	2646.89	deep-sea cold seep sediments
3003724	vanW gene in vanI cluster	antibiotic target alteration	glycopeptide antibiotic	Inhibition of cell wall synthesis	9763.09	deep-sea cold seep sediments
3003724	vanW gene in vanI cluster	antibiotic target alteration	glycopeptide antibiotic	Inhibition of cell wall synthesis	3908.73	deep-sea cold seep sediments
3003724	vanW gene in vanI cluster	antibiotic target alteration	glycopeptide antibiotic	Inhibition of cell wall synthesis	2141.11	deep-sea cold seep sediments
3003724	vanW gene in vanI cluster	antibiotic target alteration	glycopeptide antibiotic	Inhibition of cell wall synthesis	4498.96	deep-sea cold seep sediments
3002958	vanY gene in vanF cluster	antibiotic target alteration	glycopeptide antibiotic	Inhibition of cell wall synthesis	1065.54	deep-sea cold seep sediments
3003724	vanW gene in vanI cluster	antibiotic target alteration	glycopeptide antibiotic	Inhibition of cell wall synthesis	7804.44	deep-sea cold seep sediments
3003724	vanW gene in vanI cluster	antibiotic target alteration	glycopeptide antibiotic	Inhibition of cell wall synthesis	1614.13	deep-sea cold seep sediments
3003724	vanW gene in vanI cluster	antibiotic target alteration	glycopeptide antibiotic	Inhibition of cell wall synthesis	5844.47	deep-sea cold seep sediments
3002972	vanT gene in vanG cluster	antibiotic target alteration	glycopeptide antibiotic	Inhibition of cell wall synthesis	3304.42	deep-sea cold seep sediments
3002972	vanT gene in vanG cluster	antibiotic target alteration	glycopeptide antibiotic	Inhibition of cell wall synthesis	6386.79	deep-sea cold seep sediments
3007015	qacG	antibiotic efflux	disinfecting agents and antiseptics	disinfecting agents and antiseptics	997.7	deep-sea cold seep sediments
3002958	vanY gene in vanF cluster	antibiotic target alteration	glycopeptide antibiotic	Inhibition of cell wall synthesis	690.119	deep-sea cold seep sediments
3004571	PNGM-1	antibiotic inactivation	Beta-lactam	Inhibition of cell wall synthesis	8149.92	deep-sea cold seep sediments
3003724	vanW gene in vanI cluster	antibiotic target alteration	glycopeptide antibiotic	Inhibition of cell wall synthesis	7082.48	deep-sea cold seep sediments
3003724	vanW gene in vanI cluster	antibiotic target alteration	glycopeptide antibiotic	Inhibition of cell wall synthesis	5036.18	deep-sea cold seep sediments
3003724	vanW gene in vanI cluster	antibiotic target alteration	glycopeptide antibiotic	Inhibition of cell wall synthesis	6310.04	deep-sea cold seep sediments
3002972	vanT gene in vanG cluster	antibiotic target alteration	glycopeptide antibiotic	Inhibition of cell wall synthesis	4306.97	deep-sea cold seep sediments
3003724	vanW gene in vanI cluster	antibiotic target alteration	glycopeptide antibiotic	Inhibition of cell wall synthesis	4747.28	deep-sea cold seep sediments
3003724	vanW gene in vanI cluster	antibiotic target alteration	glycopeptide antibiotic	Inhibition of cell wall synthesis	3625.61	deep-sea cold seep sediments
3003724	vanW gene in vanI cluster	antibiotic target alteration	glycopeptide antibiotic	Inhibition of cell wall synthesis	2543.98	deep-sea cold seep sediments
3002972	vanT gene in vanG cluster	antibiotic target alteration	glycopeptide antibiotic	Inhibition of cell wall synthesis	4410.25	deep-sea cold seep sediments
3003724	vanW gene in vanI cluster	antibiotic target alteration	glycopeptide antibiotic	Inhibition of cell wall synthesis	4336.9	deep-sea cold seep sediments
3002958	vanY gene in vanF cluster	antibiotic target alteration	glycopeptide antibiotic	Inhibition of cell wall synthesis	5260.09	deep-sea cold seep sediments
3003724	vanW gene in vanI cluster	antibiotic target alteration	glycopeptide antibiotic	Inhibition of cell wall synthesis	3382.68	deep-sea cold seep sediments
3002972	vanT gene in vanG cluster	antibiotic target alteration	glycopeptide antibiotic	Inhibition of cell wall synthesis	5395.88	deep-sea cold seep sediments
3007015	qacG	antibiotic efflux	disinfecting agents and antiseptics	disinfecting agents and antiseptics	793.49	deep-sea cold seep sediments
3004571	PNGM-1	antibiotic inactivation	Beta-lactam	Inhibition of cell wall synthesis	3064.84	deep-sea cold seep sediments
3007015	qacG	antibiotic efflux	disinfecting agents and antiseptics	disinfecting agents and antiseptics	2646.22	deep-sea cold seep sediments
						deep-sea cold seep sediments
			Multidrug			deep-sea cold seep sediments
3002972	vanT gene in vanG cluster	antibiotic target alteration	glycopeptide antibiotic	Inhibition of cell wall synthesis	5012.34	deep-sea cold seep sediments
3002972	vanT gene in vanG cluster	antibiotic target alteration	glycopeptide antibiotic	Inhibition of cell wall synthesis	3985.74	deep-sea cold seep sediments
3003724	vanW gene in vanI cluster	antibiotic target alteration	glycopeptide antibiotic	Inhibition of cell wall synthesis	1977.79	deep-sea cold seep sediments
3002972	vanT gene in vanG cluster	antibiotic target alteration	glycopeptide antibiotic	Inhibition of cell wall synthesis	2934.41	deep-sea cold seep sediments
3003724	vanW gene in vanI cluster	antibiotic target alteration	glycopeptide antibiotic	Inhibition of cell wall synthesis	1150.94	deep-sea cold seep sediments
3002961	vanY gene in vanM cluster	antibiotic target alteration	glycopeptide antibiotic	Inhibition of cell wall synthesis	8142.77	deep-sea cold seep sediments
3003724	vanW gene in vanI cluster	antibiotic target alteration	glycopeptide antibiotic	Inhibition of cell wall synthesis	2810.08	deep-sea cold seep sediments
3000777	adeF	antibiotic efflux	Multidrug	Inhibition of RNA and DNA synthesis	3780.32	deep-sea cold seep sediments
3007015	qacG	antibiotic efflux	disinfecting agents and antiseptics	disinfecting agents and antiseptics	11498.9	deep-sea cold seep sediments
3002972	vanT gene in vanG cluster	antibiotic target alteration	glycopeptide antibiotic	Inhibition of cell wall synthesis	4049.31	deep-sea cold seep sediments
3002972	vanT gene in vanG cluster	antibiotic target alteration	glycopeptide antibiotic	Inhibition of cell wall synthesis	11962.1	deep-sea cold seep sediments
3003724	vanW gene in vanI cluster	antibiotic target alteration	glycopeptide antibiotic	Inhibition of cell wall synthesis	8084.55	deep-sea cold seep sediments
3003724	vanW gene in vanI cluster	antibiotic target alteration	glycopeptide antibiotic	Inhibition of cell wall synthesis	2505	deep-sea cold seep sediments
3003724	vanW gene in vanI cluster	antibiotic target alteration	glycopeptide antibiotic	Inhibition of cell wall synthesis	1055.54	deep-sea cold seep sediments
3003724	vanW gene in vanI cluster	antibiotic target alteration	glycopeptide antibiotic	Inhibition of cell wall synthesis	29120.4	deep-sea cold seep sediments
3007015	qacG	antibiotic efflux	disinfecting agents and antiseptics	disinfecting agents and antiseptics	2126.19	deep-sea cold seep sediments
3007015	qacG	antibiotic efflux	disinfecting agents and antiseptics	disinfecting agents and antiseptics	1644.7	deep-sea cold seep sediments
3003724	vanW gene in vanI cluster	antibiotic target alteration	glycopeptide antibiotic	Inhibition of cell wall synthesis	10242.8	deep-sea cold seep sediments
3003724	vanW gene in vanI cluster	antibiotic target alteration	glycopeptide antibiotic	Inhibition of cell wall synthesis	6883.53	deep-sea cold seep sediments
3003724	vanW gene in vanI cluster	antibiotic target alteration	glycopeptide antibiotic	Inhibition of cell wall synthesis	1457.11	deep-sea cold seep sediments
3003724	vanW gene in vanI cluster	antibiotic target alteration	glycopeptide antibiotic	Inhibition of cell wall synthesis	2337.2	deep-sea cold seep sediments
3002972	vanT gene in vanG cluster	antibiotic target alteration	glycopeptide antibiotic	Inhibition of cell wall synthesis	3218.17	deep-sea cold seep sediments
3003724	vanW gene in vanI cluster	antibiotic target alteration	glycopeptide antibiotic	Inhibition of cell wall synthesis	8609.49	deep-sea cold seep sediments
3003724	vanW gene in vanI cluster	antibiotic target alteration	glycopeptide antibiotic	Inhibition of cell wall synthesis	20200.3	deep-sea cold seep sediments
3003724	vanW gene in vanI cluster	antibiotic target alteration	glycopeptide antibiotic	Inhibition of cell wall synthesis	12096.5	deep-sea cold seep sediments
3007015	qacG	antibiotic efflux	disinfecting agents and antiseptics	disinfecting agents and antiseptics	1782.76	deep-sea cold seep sediments
3003724	vanW gene in vanI cluster	antibiotic target alteration	glycopeptide antibiotic	Inhibition of cell wall synthesis	10635	deep-sea cold seep sediments
3003724	vanW gene in vanI cluster	antibiotic target alteration	glycopeptide antibiotic	Inhibition of cell wall synthesis	1776.27	deep-sea cold seep sediments
3003724	vanW gene in vanI cluster	antibiotic target alteration	glycopeptide antibiotic	Inhibition of cell wall synthesis	2112.13	deep-sea cold seep sediments
3002959	vanY gene in vanG cluster	antibiotic target alteration	glycopeptide antibiotic	Inhibition of cell wall synthesis	4755.78	deep-sea cold seep sediments
3003724	vanW gene in vanI cluster	antibiotic target alteration	glycopeptide antibiotic	Inhibition of cell wall synthesis	2433.1	deep-sea cold seep sediments
3003724	vanW gene in vanI cluster	antibiotic target alteration	glycopeptide antibiotic	Inhibition of cell wall synthesis	2974.66	deep-sea cold seep sediments
3004571	PNGM-1	antibiotic inactivation	Beta-lactam	Inhibition of cell wall synthesis	9949.23	deep-sea cold seep sediments
3002972	vanT gene in vanG cluster	antibiotic target alteration	glycopeptide antibiotic	Inhibition of cell wall synthesis	3275.82	deep-sea cold seep sediments
3002961	vanY gene in vanM cluster	antibiotic target alteration	glycopeptide antibiotic	Inhibition of cell wall synthesis	1846.17	deep-sea cold seep sediments
3003724	vanW gene in vanI cluster	antibiotic target alteration	glycopeptide antibiotic	Inhibition of cell wall synthesis	3467.03	deep-sea cold seep sediments
3007015	qacG	antibiotic efflux	disinfecting agents and antiseptics	disinfecting agents and antiseptics	2517.91	deep-sea cold seep sediments
3003724	vanW gene in vanI cluster	antibiotic target alteration	glycopeptide antibiotic	Inhibition of cell wall synthesis	3162.3	deep-sea cold seep sediments
3003724	vanW gene in vanI cluster	antibiotic target alteration	glycopeptide antibiotic	Inhibition of cell wall synthesis	2325.52	deep-sea cold seep sediments
3002956	vanY gene in vanB cluster	antibiotic target alteration	glycopeptide antibiotic	Inhibition of cell wall synthesis	1201.61	deep-sea cold seep sediments
3003724	vanW gene in vanI cluster	antibiotic target alteration	glycopeptide antibiotic	Inhibition of cell wall synthesis	4112.81	deep-sea cold seep sediments
3002965	vanW gene in vanG cluster	antibiotic target alteration	glycopeptide antibiotic	Inhibition of cell wall synthesis	3751.73	deep-sea cold seep sediments
3007014	qacJ	antibiotic efflux	disinfecting agents and antiseptics	disinfecting agents and antiseptics	753.82	deep-sea cold seep sediments
3003724	vanW gene in vanI cluster	antibiotic target alteration	glycopeptide antibiotic	Inhibition of cell wall synthesis	3815.05	deep-sea cold seep sediments
3003724	vanW gene in vanI cluster	antibiotic target alteration	glycopeptide antibiotic	Inhibition of cell wall synthesis	1861.15	deep-sea cold seep sediments
3004571	PNGM-1	antibiotic inactivation	Beta-lactam	Inhibition of cell wall synthesis	31194.7	deep-sea cold seep sediments
3003724	vanW gene in vanI cluster	antibiotic target alteration	glycopeptide antibiotic	Inhibition of cell wall synthesis	1784.47	deep-sea cold seep sediments
3000777	adeF	antibiotic efflux	Multidrug	Inhibition of RNA and DNA synthesis	70126.5	deep-sea cold seep sediments
3003724	vanW gene in vanI cluster	antibiotic target alteration	glycopeptide antibiotic	Inhibition of cell wall synthesis	8896.56	deep-sea cold seep sediments
3003724	vanW gene in vanI cluster	antibiotic target alteration	glycopeptide antibiotic	Inhibition of cell wall synthesis	4704.82	deep-sea cold seep sediments
3000777	adeF	antibiotic efflux	Multidrug	Inhibition of RNA and DNA synthesis	9227.27	deep-sea cold seep sediments
3003724	vanW gene in vanI cluster	antibiotic target alteration	glycopeptide antibiotic	Inhibition of cell wall synthesis	5529.82	deep-sea cold seep sediments
3003724	vanW gene in vanI cluster	antibiotic target alteration	glycopeptide antibiotic	Inhibition of cell wall synthesis	2793.4	deep-sea cold seep sediments
3007015	qacG	antibiotic efflux	disinfecting agents and antiseptics	disinfecting agents and antiseptics	2037.02	deep-sea cold seep sediments
3003724	vanW gene in vanI cluster	antibiotic target alteration	glycopeptide antibiotic	Inhibition of cell wall synthesis	11598.6	deep-sea cold seep sediments
3002972	vanT gene in vanG cluster	antibiotic target alteration	glycopeptide antibiotic	Inhibition of cell wall synthesis	4915.97	deep-sea cold seep sediments
3003724	vanW gene in vanI cluster	antibiotic target alteration	glycopeptide antibiotic	Inhibition of cell wall synthesis	966.268	deep-sea cold seep sediments
3007015	qacG	antibiotic efflux	disinfecting agents and antiseptics	disinfecting agents and antiseptics	918.186	deep-sea cold seep sediments
3002956	vanY gene in vanB cluster	antibiotic target alteration	glycopeptide antibiotic	Inhibition of cell wall synthesis	7168.78	deep-sea cold seep sediments
3000777	adeF	antibiotic efflux	Multidrug	Inhibition of RNA and DNA synthesis	8678.36	deep-sea cold seep sediments
3003724	vanW gene in vanI cluster	antibiotic target alteration	glycopeptide antibiotic	Inhibition of cell wall synthesis	5947.34	deep-sea cold seep sediments
3004571	PNGM-1	antibiotic inactivation	Beta-lactam	Inhibition of cell wall synthesis	7550.43	deep-sea cold seep sediments
3004571	PNGM-1	antibiotic inactivation	Beta-lactam	Inhibition of cell wall synthesis	5051.08	deep-sea cold seep sediments
3002972	vanT gene in vanG cluster	antibiotic target alteration	glycopeptide antibiotic	Inhibition of cell wall synthesis	7625.8	deep-sea cold seep sediments
3002972	vanT gene in vanG cluster	antibiotic target alteration	glycopeptide antibiotic	Inhibition of cell wall synthesis	4247.95	deep-sea cold seep sediments
3003724	vanW gene in vanI cluster	antibiotic target alteration	glycopeptide antibiotic	Inhibition of cell wall synthesis	475.724	deep-sea cold seep sediments
3002972	vanT gene in vanG cluster	antibiotic target alteration	glycopeptide antibiotic	Inhibition of cell wall synthesis	9889.9	deep-sea cold seep sediments
3002972	vanT gene in vanG cluster	antibiotic target alteration	glycopeptide antibiotic	Inhibition of cell wall synthesis	5459.76	deep-sea cold seep sediments
3003724	vanW gene in vanI cluster	antibiotic target alteration	glycopeptide antibiotic	Inhibition of cell wall synthesis	1545.55	deep-sea cold seep sediments
3003724	vanW gene in vanI cluster	antibiotic target alteration	glycopeptide antibiotic	Inhibition of cell wall synthesis	8141.25	deep-sea cold seep sediments
3003724	vanW gene in vanI cluster	antibiotic target alteration	glycopeptide antibiotic	Inhibition of cell wall synthesis	10223.7	deep-sea cold seep sediments
3004571	PNGM-1	antibiotic inactivation	Beta-lactam	Inhibition of cell wall synthesis	4187.33	deep-sea cold seep sediments
3000777	adeF	antibiotic efflux	Multidrug	Inhibition of RNA and DNA synthesis	20472.1	deep-sea cold seep sediments
3003724	vanW gene in vanI cluster	antibiotic target alteration	glycopeptide antibiotic	Inhibition of cell wall synthesis	11500.7	deep-sea cold seep sediments
3003724	vanW gene in vanI cluster	antibiotic target alteration	glycopeptide antibiotic	Inhibition of cell wall synthesis	6974.44	deep-sea cold seep sediments
3002961	vanY gene in vanM cluster	antibiotic target alteration	glycopeptide antibiotic	Inhibition of cell wall synthesis	1387.71	deep-sea cold seep sediments
3003724	vanW gene in vanI cluster	antibiotic target alteration	glycopeptide antibiotic	Inhibition of cell wall synthesis	2634.32	deep-sea cold seep sediments
3002972	vanT gene in vanG cluster	antibiotic target alteration	glycopeptide antibiotic	Inhibition of cell wall synthesis	5017.02	deep-sea cold seep sediments
3002972	vanT gene in vanG cluster	antibiotic target alteration	glycopeptide antibiotic	Inhibition of cell wall synthesis	2568.22	deep-sea cold seep sediments
3002972	vanT gene in vanG cluster	antibiotic target alteration	glycopeptide antibiotic	Inhibition of cell wall synthesis	4967.58	deep-sea cold seep sediments
3002972	vanT gene in vanG cluster	antibiotic target alteration	glycopeptide antibiotic	Inhibition of cell wall synthesis	16460.8	deep-sea cold seep sediments
3003724	vanW gene in vanI cluster	antibiotic target alteration	glycopeptide antibiotic	Inhibition of cell wall synthesis	4923.85	deep-sea cold seep sediments
3003724	vanW gene in vanI cluster	antibiotic target alteration	glycopeptide antibiotic	Inhibition of cell wall synthesis	4135.2	deep-sea cold seep sediments
3003724	vanW gene in vanI cluster	antibiotic target alteration	glycopeptide antibiotic	Inhibition of cell wall synthesis	6908.55	deep-sea cold seep sediments
3000777	adeF	antibiotic efflux	Multidrug	Inhibition of RNA and DNA synthesis	5080.26	deep-sea cold seep sediments
3002956	vanY gene in vanB cluster	antibiotic target alteration	glycopeptide antibiotic	Inhibition of cell wall synthesis	1168.6	deep-sea cold seep sediments
3004571	PNGM-1	antibiotic inactivation	Beta-lactam	Inhibition of cell wall synthesis	6119.24	deep-sea cold seep sediments
3003724	vanW gene in vanI cluster	antibiotic target alteration	glycopeptide antibiotic	Inhibition of cell wall synthesis	6188.07	deep-sea cold seep sediments
3002961	vanY gene in vanM cluster	antibiotic target alteration	glycopeptide antibiotic	Inhibition of cell wall synthesis	3060.64	deep-sea cold seep sediments
3003724	vanW gene in vanI cluster	antibiotic target alteration	glycopeptide antibiotic	Inhibition of cell wall synthesis	3412.5	deep-sea cold seep sediments
3004571	PNGM-1	antibiotic inactivation	Beta-lactam	Inhibition of cell wall synthesis	3256.5	deep-sea cold seep sediments
3002972	vanT gene in vanG cluster	antibiotic target alteration	glycopeptide antibiotic	Inhibition of cell wall synthesis	2847.73	deep-sea cold seep sediments
3002972	vanT gene in vanG cluster	antibiotic target alteration	glycopeptide antibiotic	Inhibition of cell wall synthesis	4812.13	deep-sea cold seep sediments
3003724	vanW gene in vanI cluster	antibiotic target alteration	glycopeptide antibiotic	Inhibition of cell wall synthesis	3089.9	deep-sea cold seep sediments
3003724	vanW gene in vanI cluster	antibiotic target alteration	glycopeptide antibiotic	Inhibition of cell wall synthesis	782.813	deep-sea cold seep sediments
3004571	PNGM-1	antibiotic inactivation	Beta-lactam	Inhibition of cell wall synthesis	32187.1	deep-sea cold seep sediments
3003724	vanW gene in vanI cluster	antibiotic target alteration	glycopeptide antibiotic	Inhibition of cell wall synthesis	4924.88	deep-sea cold seep sediments
3002972	vanT gene in vanG cluster	antibiotic target alteration	glycopeptide antibiotic	Inhibition of cell wall synthesis	14985.7	deep-sea cold seep sediments
3004571	PNGM-1	antibiotic inactivation	Beta-lactam	Inhibition of cell wall synthesis	8408.42	deep-sea cold seep sediments
3003724	vanW gene in vanI cluster	antibiotic target alteration	glycopeptide antibiotic	Inhibition of cell wall synthesis	1650.5	deep-sea cold seep sediments
3003724	vanW gene in vanI cluster	antibiotic target alteration	glycopeptide antibiotic	Inhibition of cell wall synthesis	11283.6	deep-sea cold seep sediments
3004571	PNGM-1	antibiotic inactivation	Beta-lactam	Inhibition of cell wall synthesis	9266.82	deep-sea cold seep sediments
3002956	vanY gene in vanB cluster	antibiotic target alteration	glycopeptide antibiotic	Inhibition of cell wall synthesis	1831.78	deep-sea cold seep sediments
3003724	vanW gene in vanI cluster	antibiotic target alteration	glycopeptide antibiotic	Inhibition of cell wall synthesis	2973.15	deep-sea cold seep sediments
3003724	vanW gene in vanI cluster	antibiotic target alteration	glycopeptide antibiotic	Inhibition of cell wall synthesis	5257.8	deep-sea cold seep sediments
3002948	vanH gene in vanO cluster	antibiotic target alteration	glycopeptide antibiotic	Inhibition of cell wall synthesis	3395.56	deep-sea cold seep sediments
3003724	vanW gene in vanI cluster	antibiotic target alteration	glycopeptide antibiotic	Inhibition of cell wall synthesis	4180.1	deep-sea cold seep sediments
3002958	vanY gene in vanF cluster	antibiotic target alteration	glycopeptide antibiotic	Inhibition of cell wall synthesis	1407.07	deep-sea cold seep sediments
3002972	vanT gene in vanG cluster	antibiotic target alteration	glycopeptide antibiotic	Inhibition of cell wall synthesis	7925.58	deep-sea cold seep sediments
3007014	qacJ	antibiotic efflux	disinfecting agents and antiseptics	disinfecting agents and antiseptics	2509.29	deep-sea cold seep sediments
3002972	vanT gene in vanG cluster	antibiotic target alteration	glycopeptide antibiotic	Inhibition of cell wall synthesis	4685.52	deep-sea cold seep sediments
3003724	vanW gene in vanI cluster	antibiotic target alteration	glycopeptide antibiotic	Inhibition of cell wall synthesis	13080	deep-sea cold seep sediments
3002956	vanY gene in vanB cluster	antibiotic target alteration	glycopeptide antibiotic	Inhibition of cell wall synthesis	2000.74	deep-sea cold seep sediments
3003724	vanW gene in vanI cluster	antibiotic target alteration	glycopeptide antibiotic	Inhibition of cell wall synthesis	2788.81	deep-sea cold seep sediments
3002961	vanY gene in vanM cluster	antibiotic target alteration	glycopeptide antibiotic	Inhibition of cell wall synthesis	3783.96	deep-sea cold seep sediments
3002958	vanY gene in vanF cluster	antibiotic target alteration	glycopeptide antibiotic	Inhibition of cell wall synthesis	5591.26	deep-sea cold seep sediments
3002972	vanT gene in vanG cluster	antibiotic target alteration	glycopeptide antibiotic	Inhibition of cell wall synthesis	3689.39	deep-sea cold seep sediments
3004571	PNGM-1	antibiotic inactivation	Beta-lactam	Inhibition of cell wall synthesis	6777.14	deep-sea cold seep sediments
3002972	vanT gene in vanG cluster	antibiotic target alteration	glycopeptide antibiotic	Inhibition of cell wall synthesis	19334.8	deep-sea cold seep sediments
3003724	vanW gene in vanI cluster	antibiotic target alteration	glycopeptide antibiotic	Inhibition of cell wall synthesis	1732.18	deep-sea cold seep sediments
3007371	FosA8	antibiotic inactivation	phosphonic acid antibiotic	Inhibition of cell wall synthesis	707.935	deep-sea cold seep sediments
3002956	vanY gene in vanB cluster	antibiotic target alteration	glycopeptide antibiotic	Inhibition of cell wall synthesis	3753.74	deep-sea cold seep sediments
3003724	vanW gene in vanI cluster	antibiotic target alteration	glycopeptide antibiotic	Inhibition of cell wall synthesis	1955.73	deep-sea cold seep sediments
3002958	vanY gene in vanF cluster	antibiotic target alteration	glycopeptide antibiotic	Inhibition of cell wall synthesis	1832.29	deep-sea cold seep sediments
3003724	vanW gene in vanI cluster	antibiotic target alteration	glycopeptide antibiotic	Inhibition of cell wall synthesis	3067.35	deep-sea cold seep sediments
3003724	vanW gene in vanI cluster	antibiotic target alteration	glycopeptide antibiotic	Inhibition of cell wall synthesis	3027.74	deep-sea cold seep sediments
3002955	vanY gene in vanA cluster	antibiotic target alteration	glycopeptide antibiotic	Inhibition of cell wall synthesis	2322.47	deep-sea cold seep sediments
3002972	vanT gene in vanG cluster	antibiotic target alteration	glycopeptide antibiotic	Inhibition of cell wall synthesis	32535.3	deep-sea cold seep sediments
3002961	vanY gene in vanM cluster	antibiotic target alteration	glycopeptide antibiotic	Inhibition of cell wall synthesis	1703.19	deep-sea cold seep sediments
3003724	vanW gene in vanI cluster	antibiotic target alteration	glycopeptide antibiotic	Inhibition of cell wall synthesis	4319.85	deep-sea cold seep sediments
3003724	vanW gene in vanI cluster	antibiotic target alteration	glycopeptide antibiotic	Inhibition of cell wall synthesis	4396.72	deep-sea cold seep sediments
3002972	vanT gene in vanG cluster	antibiotic target alteration	glycopeptide antibiotic	Inhibition of cell wall synthesis	7216.75	deep-sea cold seep sediments
3003724	vanW gene in vanI cluster	antibiotic target alteration	glycopeptide antibiotic	Inhibition of cell wall synthesis	8759.78	deep-sea cold seep sediments
3003724	vanW gene in vanI cluster	antibiotic target alteration	glycopeptide antibiotic	Inhibition of cell wall synthesis	13511.2	deep-sea cold seep sediments
3002964	vanW gene in vanB cluster	antibiotic target alteration	glycopeptide antibiotic	Inhibition of cell wall synthesis	2139.5	deep-sea cold seep sediments
3002956	vanY gene in vanB cluster	antibiotic target alteration	glycopeptide antibiotic	Inhibition of cell wall synthesis	5223.97	deep-sea cold seep sediments
3003724	vanW gene in vanI cluster	antibiotic target alteration	glycopeptide antibiotic	Inhibition of cell wall synthesis	2524.42	deep-sea cold seep sediments
3002972	vanT gene in vanG cluster	antibiotic target alteration	glycopeptide antibiotic	Inhibition of cell wall synthesis	3578.57	deep-sea cold seep sediments
3003724	vanW gene in vanI cluster	antibiotic target alteration	glycopeptide antibiotic	Inhibition of cell wall synthesis	746.731	deep-sea cold seep sediments
3003724	vanW gene in vanI cluster	antibiotic target alteration	glycopeptide antibiotic	Inhibition of cell wall synthesis	1540.65	deep-sea cold seep sediments
3003724	vanW gene in vanI cluster	antibiotic target alteration	glycopeptide antibiotic	Inhibition of cell wall synthesis	1980.3	deep-sea cold seep sediments
3003724	vanW gene in vanI cluster	antibiotic target alteration	glycopeptide antibiotic	Inhibition of cell wall synthesis	2414.21	deep-sea cold seep sediments
3002956	vanY gene in vanB cluster	antibiotic target alteration	glycopeptide antibiotic	Inhibition of cell wall synthesis	597.43	deep-sea cold seep sediments
3000777	adeF	antibiotic efflux	Multidrug	Inhibition of RNA and DNA synthesis	10480.1	deep-sea cold seep sediments
3002972	vanT gene in vanG cluster	antibiotic target alteration	glycopeptide antibiotic	Inhibition of cell wall synthesis	3118.95	deep-sea cold seep sediments
3003724	vanW gene in vanI cluster	antibiotic target alteration	glycopeptide antibiotic	Inhibition of cell wall synthesis	4046.69	deep-sea cold seep sediments
3004571	PNGM-1	antibiotic inactivation	Beta-lactam	Inhibition of cell wall synthesis	15473.4	deep-sea cold seep sediments
3002955	vanY gene in vanA cluster	antibiotic target alteration	glycopeptide antibiotic	Inhibition of cell wall synthesis	2054.21	deep-sea cold seep sediments
3003724	vanW gene in vanI cluster	antibiotic target alteration	glycopeptide antibiotic	Inhibition of cell wall synthesis	4229.22	deep-sea cold seep sediments
3002972	vanT gene in vanG cluster	antibiotic target alteration	glycopeptide antibiotic	Inhibition of cell wall synthesis	4561.71	deep-sea cold seep sediments
3003724	vanW gene in vanI cluster	antibiotic target alteration	glycopeptide antibiotic	Inhibition of cell wall synthesis	2460.83	deep-sea cold seep sediments
3002956	vanY gene in vanB cluster	antibiotic target alteration	glycopeptide antibiotic	Inhibition of cell wall synthesis	1732.87	deep-sea cold seep sediments
3003724	vanW gene in vanI cluster	antibiotic target alteration	glycopeptide antibiotic	Inhibition of cell wall synthesis	2441.01	deep-sea cold seep sediments
3002972	vanT gene in vanG cluster	antibiotic target alteration	glycopeptide antibiotic	Inhibition of cell wall synthesis	3436.24	deep-sea cold seep sediments
3003724	vanW gene in vanI cluster	antibiotic target alteration	glycopeptide antibiotic	Inhibition of cell wall synthesis	3575.77	deep-sea cold seep sediments
3007015	qacG	antibiotic efflux	disinfecting agents and antiseptics	disinfecting agents and antiseptics	3141.76	deep-sea cold seep sediments
3003724	vanW gene in vanI cluster	antibiotic target alteration	glycopeptide antibiotic	Inhibition of cell wall synthesis	5859.01	deep-sea cold seep sediments
3003724	vanW gene in vanI cluster	antibiotic target alteration	glycopeptide antibiotic	Inhibition of cell wall synthesis	5520.24	deep-sea cold seep sediments
3003724	vanW gene in vanI cluster	antibiotic target alteration	glycopeptide antibiotic	Inhibition of cell wall synthesis	3786.63	deep-sea cold seep sediments
3002958	vanY gene in vanF cluster	antibiotic target alteration	glycopeptide antibiotic	Inhibition of cell wall synthesis	1189.24	deep-sea cold seep sediments
3003724	vanW gene in vanI cluster	antibiotic target alteration	glycopeptide antibiotic	Inhibition of cell wall synthesis	1831.78	deep-sea cold seep sediments
3002972	vanT gene in vanG cluster	antibiotic target alteration	glycopeptide antibiotic	Inhibition of cell wall synthesis	3075.34	deep-sea cold seep sediments
3003724	vanW gene in vanI cluster	antibiotic target alteration	glycopeptide antibiotic	Inhibition of cell wall synthesis	7644.98	deep-sea cold seep sediments
3003724	vanW gene in vanI cluster	antibiotic target alteration	glycopeptide antibiotic	Inhibition of cell wall synthesis	5540.86	deep-sea cold seep sediments
3003724	vanW gene in vanI cluster	antibiotic target alteration	glycopeptide antibiotic	Inhibition of cell wall synthesis	2352.96	deep-sea cold seep sediments
3003724	vanW gene in vanI cluster	antibiotic target alteration	glycopeptide antibiotic	Inhibition of cell wall synthesis	4091.09	deep-sea cold seep sediments
3003724	vanW gene in vanI cluster	antibiotic target alteration	glycopeptide antibiotic	Inhibition of cell wall synthesis	3332.44	deep-sea cold seep sediments
3003724	vanW gene in vanI cluster	antibiotic target alteration	glycopeptide antibiotic	Inhibition of cell wall synthesis	5464.3	deep-sea cold seep sediments
						deep-sea cold seep sediments
			Multidrug			deep-sea cold seep sediments
3002972	vanT gene in vanG cluster	antibiotic target alteration	glycopeptide antibiotic	Inhibition of cell wall synthesis	18166.8	deep-sea cold seep sediments
3003724	vanW gene in vanI cluster	antibiotic target alteration	glycopeptide antibiotic	Inhibition of cell wall synthesis	10086.9	deep-sea cold seep sediments
3007015	qacG	antibiotic efflux	disinfecting agents and antiseptics	disinfecting agents and antiseptics	7057.9	deep-sea cold seep sediments
3002955	vanY gene in vanA cluster	antibiotic target alteration	glycopeptide antibiotic	Inhibition of cell wall synthesis	6757.99	deep-sea cold seep sediments
3007015	qacG	antibiotic efflux	disinfecting agents and antiseptics	disinfecting agents and antiseptics	14560.1	deep-sea cold seep sediments
3002956	vanY gene in vanB cluster	antibiotic target alteration	glycopeptide antibiotic	Inhibition of cell wall synthesis	5004.88	deep-sea cold seep sediments
3002956	vanY gene in vanB cluster	antibiotic target alteration	glycopeptide antibiotic	Inhibition of cell wall synthesis	26738.2	deep-sea cold seep sediments
3003208	FosXCC	antibiotic inactivation	phosphonic acid antibiotic	Inhibition of cell wall synthesis	7039.94	deep-sea cold seep sediments
3003724	vanW gene in vanI cluster	antibiotic target alteration	glycopeptide antibiotic	Inhibition of cell wall synthesis	21351.3	deep-sea cold seep sediments
3003724	vanW gene in vanI cluster	antibiotic target alteration	glycopeptide antibiotic	Inhibition of cell wall synthesis	4634.33	deep-sea cold seep sediments
3007014	qacJ	antibiotic efflux	disinfecting agents and antiseptics	disinfecting agents and antiseptics	3084.63	deep-sea cold seep sediments
3002956	vanY gene in vanB cluster	antibiotic target alteration	glycopeptide antibiotic	Inhibition of cell wall synthesis	12325.5	deep-sea cold seep sediments
3002956	vanY gene in vanB cluster	antibiotic target alteration	glycopeptide antibiotic	Inhibition of cell wall synthesis	7923.77	deep-sea cold seep sediments
3000777	adeF	antibiotic efflux	Multidrug	Inhibition of RNA and DNA synthesis	20906.5	deep-sea cold seep sediments
3007190	vanX gene in vanP cluster	antibiotic target alteration	glycopeptide antibiotic	Inhibition of cell wall synthesis	5412.16	deep-sea cold seep sediments
3003724	vanW gene in vanI cluster	antibiotic target alteration	glycopeptide antibiotic	Inhibition of cell wall synthesis	12098.1	deep-sea cold seep sediments
3007015	qacG	antibiotic efflux	disinfecting agents and antiseptics	disinfecting agents and antiseptics	8649.55	deep-sea cold seep sediments
3003724	vanW gene in vanI cluster	antibiotic target alteration	glycopeptide antibiotic	Inhibition of cell wall synthesis	5420.37	deep-sea cold seep sediments
3003724	vanW gene in vanI cluster	antibiotic target alteration	glycopeptide antibiotic	Inhibition of cell wall synthesis	17930.9	deep-sea cold seep sediments
3003724	vanW gene in vanI cluster	antibiotic target alteration	glycopeptide antibiotic	Inhibition of cell wall synthesis	10436	deep-sea cold seep sediments
3002972	vanT gene in vanG cluster	antibiotic target alteration	glycopeptide antibiotic	Inhibition of cell wall synthesis	38408.3	deep-sea cold seep sediments
3003724	vanW gene in vanI cluster	antibiotic target alteration	glycopeptide antibiotic	Inhibition of cell wall synthesis	14249.7	deep-sea cold seep sediments
3003724	vanW gene in vanI cluster	antibiotic target alteration	glycopeptide antibiotic	Inhibition of cell wall synthesis	22620.5	deep-sea cold seep sediments
3004571	PNGM-1	antibiotic inactivation	Beta-lactam	Inhibition of cell wall synthesis	7230.26	deep-sea cold seep sediments
3007015	qacG	antibiotic efflux	disinfecting agents and antiseptics	disinfecting agents and antiseptics	11645.1	deep-sea cold seep sediments
3003724	vanW gene in vanI cluster	antibiotic target alteration	glycopeptide antibiotic	Inhibition of cell wall synthesis	8575.01	deep-sea cold seep sediments
3003724	vanW gene in vanI cluster	antibiotic target alteration	glycopeptide antibiotic	Inhibition of cell wall synthesis	3710.06	deep-sea cold seep sediments
3003724	vanW gene in vanI cluster	antibiotic target alteration	glycopeptide antibiotic	Inhibition of cell wall synthesis	13387	deep-sea cold seep sediments
3003724	vanW gene in vanI cluster	antibiotic target alteration	glycopeptide antibiotic	Inhibition of cell wall synthesis	15908.5	deep-sea cold seep sediments
3003724	vanW gene in vanI cluster	antibiotic target alteration	glycopeptide antibiotic	Inhibition of cell wall synthesis	10911.6	deep-sea cold seep sediments
3003724	vanW gene in vanI cluster	antibiotic target alteration	glycopeptide antibiotic	Inhibition of cell wall synthesis	3094.74	deep-sea cold seep sediments
3003724	vanW gene in vanI cluster	antibiotic target alteration	glycopeptide antibiotic	Inhibition of cell wall synthesis	3577.83	deep-sea cold seep sediments
3003724	vanW gene in vanI cluster	antibiotic target alteration	glycopeptide antibiotic	Inhibition of cell wall synthesis	3943.64	deep-sea cold seep sediments
3003724	vanW gene in vanI cluster	antibiotic target alteration	glycopeptide antibiotic	Inhibition of cell wall synthesis	14079.9	deep-sea cold seep sediments
3002972	vanT gene in vanG cluster	antibiotic target alteration	glycopeptide antibiotic	Inhibition of cell wall synthesis	14047.5	deep-sea cold seep sediments
3003724	vanW gene in vanI cluster	antibiotic target alteration	glycopeptide antibiotic	Inhibition of cell wall synthesis	10280.3	deep-sea cold seep sediments
3003724	vanW gene in vanI cluster	antibiotic target alteration	glycopeptide antibiotic	Inhibition of cell wall synthesis	3690.16	deep-sea cold seep sediments
3002958	vanY gene in vanF cluster	antibiotic target alteration	glycopeptide antibiotic	Inhibition of cell wall synthesis	4238.68	deep-sea cold seep sediments
3003724	vanW gene in vanI cluster	antibiotic target alteration	glycopeptide antibiotic	Inhibition of cell wall synthesis	6543.45	deep-sea cold seep sediments
3003724	vanW gene in vanI cluster	antibiotic target alteration	glycopeptide antibiotic	Inhibition of cell wall synthesis	4209.27	deep-sea cold seep sediments
3003724	vanW gene in vanI cluster	antibiotic target alteration	glycopeptide antibiotic	Inhibition of cell wall synthesis	6858.96	deep-sea cold seep sediments
3003724	vanW gene in vanI cluster	antibiotic target alteration	glycopeptide antibiotic	Inhibition of cell wall synthesis	9606.58	deep-sea cold seep sediments
3003724	vanW gene in vanI cluster	antibiotic target alteration	glycopeptide antibiotic	Inhibition of cell wall synthesis	16932	deep-sea cold seep sediments
3003724	vanW gene in vanI cluster	antibiotic target alteration	glycopeptide antibiotic	Inhibition of cell wall synthesis	4611.16	deep-sea cold seep sediments
3003724	vanW gene in vanI cluster	antibiotic target alteration	glycopeptide antibiotic	Inhibition of cell wall synthesis	6309.64	deep-sea cold seep sediments
3002961	vanY gene in vanM cluster	antibiotic target alteration	glycopeptide antibiotic	Inhibition of cell wall synthesis	15319.3	deep-sea cold seep sediments
3003724	vanW gene in vanI cluster	antibiotic target alteration	glycopeptide antibiotic	Inhibition of cell wall synthesis	9244.73	deep-sea cold seep sediments
3003724	vanW gene in vanI cluster	antibiotic target alteration	glycopeptide antibiotic	Inhibition of cell wall synthesis	3877.17	deep-sea cold seep sediments
3003724	vanW gene in vanI cluster	antibiotic target alteration	glycopeptide antibiotic	Inhibition of cell wall synthesis	8653.14	deep-sea cold seep sediments
3003724	vanW gene in vanI cluster	antibiotic target alteration	glycopeptide antibiotic	Inhibition of cell wall synthesis	4527.73	deep-sea cold seep sediments
3007015	qacG	antibiotic efflux	disinfecting agents and antiseptics	disinfecting agents and antiseptics	1991.49	deep-sea cold seep sediments
3000777	adeF	antibiotic efflux	Multidrug	Inhibition of RNA and DNA synthesis	27565.6	deep-sea cold seep sediments
3002964	vanW gene in vanB cluster	antibiotic target alteration	glycopeptide antibiotic	Inhibition of cell wall synthesis	3795.54	deep-sea cold seep sediments
3003724	vanW gene in vanI cluster	antibiotic target alteration	glycopeptide antibiotic	Inhibition of cell wall synthesis	6893.59	deep-sea cold seep sediments
3007015	qacG	antibiotic efflux	disinfecting agents and antiseptics	disinfecting agents and antiseptics	5861.64	deep-sea cold seep sediments
3003724	vanW gene in vanI cluster	antibiotic target alteration	glycopeptide antibiotic	Inhibition of cell wall synthesis	9593.77	deep-sea cold seep sediments
3007015	qacG	antibiotic efflux	disinfecting agents and antiseptics	disinfecting agents and antiseptics	6287.3	deep-sea cold seep sediments
3002956	vanY gene in vanB cluster	antibiotic target alteration	glycopeptide antibiotic	Inhibition of cell wall synthesis	2112.25	deep-sea cold seep sediments
3003724	vanW gene in vanI cluster	antibiotic target alteration	glycopeptide antibiotic	Inhibition of cell wall synthesis	9376.18	deep-sea cold seep sediments
3002972	vanT gene in vanG cluster	antibiotic target alteration	glycopeptide antibiotic	Inhibition of cell wall synthesis	11940.3	deep-sea cold seep sediments
3002958	vanY gene in vanF cluster	antibiotic target alteration	glycopeptide antibiotic	Inhibition of cell wall synthesis	6916.74	deep-sea cold seep sediments
3003724	vanW gene in vanI cluster	antibiotic target alteration	glycopeptide antibiotic	Inhibition of cell wall synthesis	9920.98	deep-sea cold seep sediments
3002961	vanY gene in vanM cluster	antibiotic target alteration	glycopeptide antibiotic	Inhibition of cell wall synthesis	4481.69	deep-sea cold seep sediments
3003724	vanW gene in vanI cluster	antibiotic target alteration	glycopeptide antibiotic	Inhibition of cell wall synthesis	8353.55	deep-sea cold seep sediments
3003724	vanW gene in vanI cluster	antibiotic target alteration	glycopeptide antibiotic	Inhibition of cell wall synthesis	19822.4	deep-sea cold seep sediments
3003724	vanW gene in vanI cluster	antibiotic target alteration	glycopeptide antibiotic	Inhibition of cell wall synthesis	7626.6	deep-sea cold seep sediments
3003724	vanW gene in vanI cluster	antibiotic target alteration	glycopeptide antibiotic	Inhibition of cell wall synthesis	14656.3	deep-sea cold seep sediments
3003724	vanW gene in vanI cluster	antibiotic target alteration	glycopeptide antibiotic	Inhibition of cell wall synthesis	18440	deep-sea cold seep sediments
3007015	qacG	antibiotic efflux	disinfecting agents and antiseptics	disinfecting agents and antiseptics	4949.97	deep-sea cold seep sediments
3002956	vanY gene in vanB cluster	antibiotic target alteration	glycopeptide antibiotic	Inhibition of cell wall synthesis	2823.16	deep-sea cold seep sediments
3003724	vanW gene in vanI cluster	antibiotic target alteration	glycopeptide antibiotic	Inhibition of cell wall synthesis	4545.43	deep-sea cold seep sediments
3003724	vanW gene in vanI cluster	antibiotic target alteration	glycopeptide antibiotic	Inhibition of cell wall synthesis	8731.77	deep-sea cold seep sediments
3004571	PNGM-1	antibiotic inactivation	Beta-lactam	Inhibition of cell wall synthesis	10962.9	deep-sea cold seep sediments
3003724	vanW gene in vanI cluster	antibiotic target alteration	glycopeptide antibiotic	Inhibition of cell wall synthesis	11819.5	deep-sea cold seep sediments
3003724	vanW gene in vanI cluster	antibiotic target alteration	glycopeptide antibiotic	Inhibition of cell wall synthesis	7859.93	deep-sea cold seep sediments
3003724	vanW gene in vanI cluster	antibiotic target alteration	glycopeptide antibiotic	Inhibition of cell wall synthesis	14624.1	deep-sea cold seep sediments
3003724	vanW gene in vanI cluster	antibiotic target alteration	glycopeptide antibiotic	Inhibition of cell wall synthesis	8279.01	deep-sea cold seep sediments
3003724	vanW gene in vanI cluster	antibiotic target alteration	glycopeptide antibiotic	Inhibition of cell wall synthesis	7098.65	deep-sea cold seep sediments
3002961	vanY gene in vanM cluster	antibiotic target alteration	glycopeptide antibiotic	Inhibition of cell wall synthesis	5048.71	deep-sea cold seep sediments
3003724	vanW gene in vanI cluster	antibiotic target alteration	glycopeptide antibiotic	Inhibition of cell wall synthesis	3423.79	deep-sea cold seep sediments
3003724	vanW gene in vanI cluster	antibiotic target alteration	glycopeptide antibiotic	Inhibition of cell wall synthesis	4261.4	deep-sea cold seep sediments
3003724	vanW gene in vanI cluster	antibiotic target alteration	glycopeptide antibiotic	Inhibition of cell wall synthesis	6389.6	deep-sea cold seep sediments
3003724	vanW gene in vanI cluster	antibiotic target alteration	glycopeptide antibiotic	Inhibition of cell wall synthesis	8358.6	deep-sea cold seep sediments
3003724	vanW gene in vanI cluster	antibiotic target alteration	glycopeptide antibiotic	Inhibition of cell wall synthesis	23921.5	deep-sea cold seep sediments
3002959	vanY gene in vanG cluster	antibiotic target alteration	glycopeptide antibiotic	Inhibition of cell wall synthesis	10904.4	deep-sea cold seep sediments
3002955	vanY gene in vanA cluster	antibiotic target alteration	glycopeptide antibiotic	Inhibition of cell wall synthesis	11338.9	deep-sea cold seep sediments
3002961	vanY gene in vanM cluster	antibiotic target alteration	glycopeptide antibiotic	Inhibition of cell wall synthesis	12182.1	deep-sea cold seep sediments
3000777	adeF	antibiotic efflux	Multidrug	Inhibition of RNA and DNA synthesis	18265.4	deep-sea cold seep sediments
3007014	qacJ	antibiotic efflux	disinfecting agents and antiseptics	disinfecting agents and antiseptics	4231.95	deep-sea cold seep sediments
3002956	vanY gene in vanB cluster	antibiotic target alteration	glycopeptide antibiotic	Inhibition of cell wall synthesis	16679.9	deep-sea cold seep sediments
3003724	vanW gene in vanI cluster	antibiotic target alteration	glycopeptide antibiotic	Inhibition of cell wall synthesis	3027.02	deep-sea cold seep sediments
3007015	qacG	antibiotic efflux	disinfecting agents and antiseptics	disinfecting agents and antiseptics	2889.27	deep-sea cold seep sediments
3002972	vanT gene in vanG cluster	antibiotic target alteration	glycopeptide antibiotic	Inhibition of cell wall synthesis	14625.7	deep-sea cold seep sediments
3003724	vanW gene in vanI cluster	antibiotic target alteration	glycopeptide antibiotic	Inhibition of cell wall synthesis	10126.1	deep-sea cold seep sediments
3003724	vanW gene in vanI cluster	antibiotic target alteration	glycopeptide antibiotic	Inhibition of cell wall synthesis	6084.38	deep-sea cold seep sediments
3003724	vanW gene in vanI cluster	antibiotic target alteration	glycopeptide antibiotic	Inhibition of cell wall synthesis	6454.01	deep-sea cold seep sediments
3003724	vanW gene in vanI cluster	antibiotic target alteration	glycopeptide antibiotic	Inhibition of cell wall synthesis	1914.91	deep-sea cold seep sediments
3007370	FosI	antibiotic inactivation	phosphonic acid antibiotic	Inhibition of cell wall synthesis	3544.31	deep-sea cold seep sediments
3003724	vanW gene in vanI cluster	antibiotic target alteration	glycopeptide antibiotic	Inhibition of cell wall synthesis	2088.99	deep-sea cold seep sediments
3003724	vanW gene in vanI cluster	antibiotic target alteration	glycopeptide antibiotic	Inhibition of cell wall synthesis	3507.3	deep-sea cold seep sediments
3007015	qacG	antibiotic efflux	disinfecting agents and antiseptics	disinfecting agents and antiseptics	2426.93	deep-sea cold seep sediments
3003724	vanW gene in vanI cluster	antibiotic target alteration	glycopeptide antibiotic	Inhibition of cell wall synthesis	8675.03	deep-sea cold seep sediments
3002972	vanT gene in vanG cluster	antibiotic target alteration	glycopeptide antibiotic	Inhibition of cell wall synthesis	6464.24	deep-sea cold seep sediments
3003724	vanW gene in vanI cluster	antibiotic target alteration	glycopeptide antibiotic	Inhibition of cell wall synthesis	15385.5	deep-sea cold seep sediments
3003724	vanW gene in vanI cluster	antibiotic target alteration	glycopeptide antibiotic	Inhibition of cell wall synthesis	4571.97	deep-sea cold seep sediments
						deep-sea cold seep sediments
			Multidrug			deep-sea cold seep sediments
3007014	qacJ	antibiotic efflux	disinfecting agents and antiseptics	disinfecting agents and antiseptics	2745.37	deep-sea cold seep sediments
3003724	vanW gene in vanI cluster	antibiotic target alteration	glycopeptide antibiotic	Inhibition of cell wall synthesis	8990.69	deep-sea cold seep sediments
3003724	vanW gene in vanI cluster	antibiotic target alteration	glycopeptide antibiotic	Inhibition of cell wall synthesis	8117.35	deep-sea cold seep sediments
3002958	vanY gene in vanF cluster	antibiotic target alteration	glycopeptide antibiotic	Inhibition of cell wall synthesis	6880.52	deep-sea cold seep sediments
3003724	vanW gene in vanI cluster	antibiotic target alteration	glycopeptide antibiotic	Inhibition of cell wall synthesis	9027.68	deep-sea cold seep sediments
3003724	vanW gene in vanI cluster	antibiotic target alteration	glycopeptide antibiotic	Inhibition of cell wall synthesis	15393.2	deep-sea cold seep sediments
3003724	vanW gene in vanI cluster	antibiotic target alteration	glycopeptide antibiotic	Inhibition of cell wall synthesis	6708.1	deep-sea cold seep sediments
3002955	vanY gene in vanA cluster	antibiotic target alteration	glycopeptide antibiotic	Inhibition of cell wall synthesis	6819.66	deep-sea cold seep sediments
3003724	vanW gene in vanI cluster	antibiotic target alteration	glycopeptide antibiotic	Inhibition of cell wall synthesis	8114.52	deep-sea cold seep sediments
3002972	vanT gene in vanG cluster	antibiotic target alteration	glycopeptide antibiotic	Inhibition of cell wall synthesis	13636.4	deep-sea cold seep sediments
3003724	vanW gene in vanI cluster	antibiotic target alteration	glycopeptide antibiotic	Inhibition of cell wall synthesis	6296.72	deep-sea cold seep sediments
3000777	adeF	antibiotic efflux	Multidrug	Inhibition of RNA and DNA synthesis	10119.7	deep-sea cold seep sediments
3003724	vanW gene in vanI cluster	antibiotic target alteration	glycopeptide antibiotic	Inhibition of cell wall synthesis	5545.34	deep-sea cold seep sediments
3003724	vanW gene in vanI cluster	antibiotic target alteration	glycopeptide antibiotic	Inhibition of cell wall synthesis	11483.9	deep-sea cold seep sediments
3002972	vanT gene in vanG cluster	antibiotic target alteration	glycopeptide antibiotic	Inhibition of cell wall synthesis	11356.7	deep-sea cold seep sediments
3002959	vanY gene in vanG cluster	antibiotic target alteration	glycopeptide antibiotic	Inhibition of cell wall synthesis	1870.31	deep-sea cold seep sediments
3007015	qacG	antibiotic efflux	disinfecting agents and antiseptics	disinfecting agents and antiseptics	7481.25	deep-sea cold seep sediments
3002972	vanT gene in vanG cluster	antibiotic target alteration	glycopeptide antibiotic	Inhibition of cell wall synthesis	9036.35	deep-sea cold seep sediments
3007370	FosI	antibiotic inactivation	phosphonic acid antibiotic	Inhibition of cell wall synthesis	2781.05	deep-sea cold seep sediments
3002961	vanY gene in vanM cluster	antibiotic target alteration	glycopeptide antibiotic	Inhibition of cell wall synthesis	6778.76	deep-sea cold seep sediments
3002958	vanY gene in vanF cluster	antibiotic target alteration	glycopeptide antibiotic	Inhibition of cell wall synthesis	1889.01	deep-sea cold seep sediments
3002956	vanY gene in vanB cluster	antibiotic target alteration	glycopeptide antibiotic	Inhibition of cell wall synthesis	4508.05	deep-sea cold seep sediments
3003724	vanW gene in vanI cluster	antibiotic target alteration	glycopeptide antibiotic	Inhibition of cell wall synthesis	8410.61	deep-sea cold seep sediments
3002961	vanY gene in vanM cluster	antibiotic target alteration	glycopeptide antibiotic	Inhibition of cell wall synthesis	3795.12	deep-sea cold seep sediments
3002972	vanT gene in vanG cluster	antibiotic target alteration	glycopeptide antibiotic	Inhibition of cell wall synthesis	11544.9	deep-sea cold seep sediments
3007014	qacJ	antibiotic efflux	disinfecting agents and antiseptics	disinfecting agents and antiseptics	4626.16	deep-sea cold seep sediments
3003724	vanW gene in vanI cluster	antibiotic target alteration	glycopeptide antibiotic	Inhibition of cell wall synthesis	7819.78	deep-sea cold seep sediments
3003724	vanW gene in vanI cluster	antibiotic target alteration	glycopeptide antibiotic	Inhibition of cell wall synthesis	4412.62	deep-sea cold seep sediments
3003724	vanW gene in vanI cluster	antibiotic target alteration	glycopeptide antibiotic	Inhibition of cell wall synthesis	9508.68	deep-sea cold seep sediments
3003724	vanW gene in vanI cluster	antibiotic target alteration	glycopeptide antibiotic	Inhibition of cell wall synthesis	11271.5	deep-sea cold seep sediments
[truncated: 40,025 more rows]
