# Supplementary material for: Deep-Sea Ecosystems as an Unexpected Source of Antibiotic Resistance Genes
Source: Mar Drugs. 2024 Dec 31;23(1):17. doi: 10.3390/md23010017 (PMC11766751; doi:10.3390/md23010017)
Supplement: Supplementary file 1 [file marinedrugs-23-00017-s001.zip › Detailed information about the collected data Supplementary Data1.xlsx]

## Sheet: Sheet1
NCBI accession	Habitats	Longtitude (°S)	Latitude (°W)	Depth (m)
ERR3341280	Deep-sea-cold-seep	-93.4377	21.8932	2926
ERR3341281	Deep-sea-cold-seep	-93.4377	21.8932	2926
ERR3341282	Deep-sea-cold-seep	-93.4377	21.8932	2926
ERR3341283	Deep-sea-cold-seep	-93.4377	21.8932	2926
ERR3341284	Deep-sea-cold-seep	-93.4377	21.8932	2926
ERR3341285	Deep-sea-cold-seep	-93.4377	21.8932	2926
ERR3341286	Deep-sea-cold-seep	-93.4377	21.8932	2926
ERR3341287	Deep-sea-cold-seep	-93.4377	21.8932	2926
ERR7440583	Deep-sea-cold-seep	-93.4371	21.8994	2905
ERR7440584	Deep-sea-cold-seep	-93.4371	21.8994	2905
ERR3341264	Deep-sea-cold-seep	-93.4352	21.8999	2925
ERR3341265	Deep-sea-cold-seep	-93.4352	21.8999	2925
ERR3341266	Deep-sea-cold-seep	-93.4352	21.8999	2925
ERR3341267	Deep-sea-cold-seep	-93.4352	21.8999	2925
ERR3341270	Deep-sea-cold-seep	-93.4352	21.8999	2925
ERR7440579	Deep-sea-cold-seep	-93.2461	22.022	2919
ERR7440580	Deep-sea-cold-seep	-93.2461	22.022	2919
ERR7440581	Deep-sea-cold-seep	-93.2461	22.022	2919
ERR7440582	Deep-sea-cold-seep	-93.2461	22.022	2919
ERR3341263	Deep-sea-cold-seep	-93.2468	22.0226	3092
ERR3341272	Deep-sea-cold-seep	-93.2468	22.0226	3092
ERR3341273	Deep-sea-cold-seep	-93.2468	22.0226	3092
ERR3341274	Deep-sea-cold-seep	-93.2468	22.0226	3092
ERR3341275	Deep-sea-cold-seep	-93.2468	22.0226	3092
ERR3341276	Deep-sea-cold-seep	-93.2468	22.0226	3092
ERR3341277	Deep-sea-cold-seep	-93.2468	22.0226	3092
ERR3341278	Deep-sea-cold-seep	-93.2468	22.0226	3092
ERR3341279	Deep-sea-cold-seep	-93.2468	22.0226	3092
SRR7716471	Deep-sea-cold-seep	-86.81	26.28	3000
SRR7716469	Deep-sea-cold-seep	-87.51	26.59	2800
SRR7716470	Deep-sea-cold-seep	-86.01	27.43	3200
SRR3715733	Deep-sea-cold-seep	-118.668	33.7888	863
SRR12623516	Deep-sea-cold-seep	-60.2118	43.0105	2582
SRR12623517	Deep-sea-cold-seep	-60.2118	43.0105	2582
SRR12623518	Deep-sea-cold-seep	-60.2118	43.0105	2582
SRR12623519	Deep-sea-cold-seep	-60.2118	43.0105	2582
SRR12623520	Deep-sea-cold-seep	-60.2118	43.0105	2582
SRR12623521	Deep-sea-cold-seep	-60.2118	43.0105	2582
SRR12623522	Deep-sea-cold-seep	-60.2118	43.0105	2582
SRR5716301	Deep-sea-cold-seep	-125.12	44.586	2582
SRR5716302	Deep-sea-cold-seep	-125.12	44.586	2582
SRR5716303	Deep-sea-cold-seep	-125.12	44.586	2582
SRR5716304	Deep-sea-cold-seep	-125.12	44.586	2582
SRR5716305	Deep-sea-cold-seep	-125.12	44.586	2582
SRR5716306	Deep-sea-cold-seep	-125.12	44.586	2582
SRR5716307	Deep-sea-cold-seep	-125.12	44.586	2582
SRR5716308	Deep-sea-cold-seep	-125.12	44.586	2582
SRR5716309	Deep-sea-cold-seep	-125.12	44.586	2582
SRR5716310	Deep-sea-cold-seep	-125.12	44.586	2582
SRR5716311	Deep-sea-cold-seep	-125.12	44.586	2582
SRR5716312	Deep-sea-cold-seep	-125.12	44.586	2582
SRR5716313	Deep-sea-cold-seep	-125.12	44.586	2582
SRR5716314	Deep-sea-cold-seep	-125.12	44.586	2582
SRR1971621	Deep-sea-cold-seep	14.726	72	1250
SRR1295384	Deep-sea-cold-seep	14.726	72	1250
SRR1295400	Deep-sea-cold-seep	14.726	72	1250
SRR1971619	Deep-sea-cold-seep	14.719	72.001	1250
SRR1295382	Deep-sea-cold-seep	14.719	72.001	1250
SRR1295398	Deep-sea-cold-seep	14.719	72.001	1250
SRR1971622	Deep-sea-cold-seep	14.728	72.003	1250
SRR1971623	Deep-sea-cold-seep	14.732	72.003	1250
SRR1971624	Deep-sea-cold-seep	14.732	72.003	1250
SRR1971625	Deep-sea-cold-seep	14.732	72.003	1250
SRR1295375	Deep-sea-cold-seep	14.732	72.003	1250
SRR1295376	Deep-sea-cold-seep	14.732	72.003	1250
SRR1295387	Deep-sea-cold-seep	14.728	72.003	1250
SRR1295391	Deep-sea-cold-seep	14.732	72.003	1250
SRR1295392	Deep-sea-cold-seep	14.732	72.003	1250
SRR1295403	Deep-sea-cold-seep	14.728	72.003	1250
SRR1295379	Deep-sea-cold-seep	14.73	72.004	1263
SRR1295395	Deep-sea-cold-seep	14.73	72.004	1263
SRR1971620	Deep-sea-cold-seep	14.726	72.005	1250
SRR1295383	Deep-sea-cold-seep	14.726	72.005	1250
SRR1295399	Deep-sea-cold-seep	14.726	72.005	1250
DRR093002	Deep-sea-sediment	143.62	12.93	3024
DRR093003	Deep-sea-sediment	143.62	12.93	3024
DRR093004	Deep-sea-sediment	143.62	12.93	3024
DRR093005	Deep-sea-sediment	143.62	12.93	3024
ERR1730304	Deep-sea-sediment	-93	19.9	1739
ERR3341264	Deep-sea-sediment	-93.4352	21.8999	2925
ERR3341265	Deep-sea-sediment	-93.4352	21.8999	2925
ERR3341266	Deep-sea-sediment	-93.4352	21.8999	2925
ERR3341267	Deep-sea-sediment	-93.4352	21.8999	2925
ERR3365594	Deep-sea-sediment	-93.4352	21.8999	2925
ERR3365595	Deep-sea-sediment	-93.4352	21.8999	2925
ERR1730306	Deep-sea-sediment	-94	21.9	3559
ERR3341263	Deep-sea-sediment	-93.2468	22.0226	3092
ERR1730305	Deep-sea-sediment	-92.05	22.35	3551
DRR121193	Deep-sea-sediment	153.22	22.51	5517
DRR121197	Deep-sea-sediment	153.22	22.51	5517
DRR121201	Deep-sea-sediment	153.22	22.51	5517
DRR121208	Deep-sea-sediment	153.22	22.51	5577
DRR121194	Deep-sea-sediment	153.22	22.63	4480
DRR121198	Deep-sea-sediment	153.22	22.63	4480
DRR121204	Deep-sea-sediment	153.22	22.63	4480
DRR121205	Deep-sea-sediment	153.22	22.63	4480
DRR121209	Deep-sea-sediment	153.22	22.63	4374
DRR121202	Deep-sea-sediment	153.24	22.68	2887
DRR121203	Deep-sea-sediment	153.24	22.68	2887
DRR121191	Deep-sea-sediment	153.27	22.74	1432
DRR121195	Deep-sea-sediment	153.27	22.74	1432
DRR121199	Deep-sea-sediment	153.27	22.74	1432
DRR121206	Deep-sea-sediment	153.27	22.74	1432
ERR1730302	Deep-sea-sediment	-96.8	22.8	1749
DRR121192	Deep-sea-sediment	153.45	22.85	1154
DRR121196	Deep-sea-sediment	153.45	22.85	1154
DRR121200	Deep-sea-sediment	153.45	22.85	1154
DRR121207	Deep-sea-sediment	153.45	22.85	1154
ERR1730303	Deep-sea-sediment	-93	22.9	3741
DRR121210	Deep-sea-sediment	144.31	34.24	1483
DRR121217	Deep-sea-sediment	144.34	34.3	2748
DRR121218	Deep-sea-sediment	144.34	34.3	2748
DRR121211	Deep-sea-sediment	144.34	34.32	3200
DRR121212	Deep-sea-sediment	144.34	34.32	3200
DRR121219	Deep-sea-sediment	144.34	34.32	3199
DRR121213	Deep-sea-sediment	144.36	34.38	4290
DRR121214	Deep-sea-sediment	144.36	34.38	4290
DRR121215	Deep-sea-sediment	144.39	34.41	5507
DRR121216	Deep-sea-sediment	144.39	34.41	5507
DRR121220	Deep-sea-sediment	144.39	34.41	5507
ERR2431949	Deep-sea-sediment	-139.039	70.6597	1534
SRR24309834	Deep-sea-water	37.47	-51.73	1592
SRR24309843	Deep-sea-water	37.47	-49.66	1753
SRR24309842	Deep-sea-water	37.99	-49.48	2328
SRR24309841	Deep-sea-water	37.52	-49.48	1973
SRR24309838	Deep-sea-water	37.78	-49.39	2742
SRR24309839	Deep-sea-water	37.52	-49.38	2822
SRR24309840	Deep-sea-water	37.99	-48.85	1711
SRR24309835	Deep-sea-water	-148.42	-38.17	1960
SRR24309836	Deep-sea-water	152.553	-36.8836	1000
SRR24309837	Deep-sea-water	152.553	-36.8836	1000
SRR12822926	Deep-sea-water	152.558	-36.882	2000
SRR12886460	Deep-sea-water	152.558	-36.882	2000
SRR12886461	Deep-sea-water	152.562	-36.8799	3000
SRR12886462	Deep-sea-water	152.562	-36.8799	3000
SRR12886463	Deep-sea-water	152.567	-36.879	4000
SRR13077601	Deep-sea-water	152.567	-36.879	4000
SRR13077602	Deep-sea-water	179.057	-34.8616	1575
SRR12883922	Deep-sea-water	-164.981	-32.515	5100
SRR12883923	Deep-sea-water	-164.981	-32.515	1023
SRR12883924	Deep-sea-water	-158.028	-32.5125	1008
SRR12883926	Deep-sea-water	-158.028	-32.5125	5601
SRR12883927	Deep-sea-water	-176	-32.5	1000
SRR12883928	Deep-sea-water	-170	-32.5	1000
SRR12887234	Deep-sea-water	-179.303	-32.5	1000
SRR12887235	Deep-sea-water	-154.004	-32.4948	1008
SRR12887236	Deep-sea-water	-154.004	-32.4948	5095
SRR12887237	Deep-sea-water	-169.991	-32.4875	1012
SRR12887238	Deep-sea-water	-169.991	-32.4875	4580
SRR12887795	Deep-sea-water	37.9599	-29.5046	1000
SRR12887796	Deep-sea-water	37.9599	-29.5046	1000
SRR12887797	Deep-sea-water	-173.28	-28.596	1470
SRR12887798	Deep-sea-water	155.144	-27.9228	1000
SRR12888148	Deep-sea-water	155.143	-27.9228	3000
SRR12888149	Deep-sea-water	155.142	-27.9228	4000
SRR12888150	Deep-sea-water	155.144	-27.9228	2000
SRR12888151	Deep-sea-water	155.144	-27.9228	2000
SRR12886642	Deep-sea-water	155.144	-27.9228	1000
SRR12886643	Deep-sea-water	155.142	-27.9228	4000
SRR12886644	Deep-sea-water	155.143	-27.9228	3000
SRR12886645	Deep-sea-water	-176.19	-22.7613	2155
SRR12894080	Deep-sea-water	-176.601	-22.1803	1890
SRR12894081	Deep-sea-water	-176.569	-21.99	1919
SRR12886464	Deep-sea-water	-176.191	-20.7612	1960
SRR12886465	Deep-sea-water	-176.191	-20.7612	2159
SRR12894171	Deep-sea-water	-176.182	-20.6816	2229
SRR12894172	Deep-sea-water	-176.601	-20.1801	1785
SRR12893483	Deep-sea-water	-176.133	-20.0541	2315
SRR12893484	Deep-sea-water	-176.133	-20.0539	2440
SRR12893485	Deep-sea-water	-176.133	-20.0539	2639
SRR12893486	Deep-sea-water	-176.134	-20.0538	2605
SRR7467837	Deep-sea-water	-34.7953	-18.9689	2500
SRR7467839	Deep-sea-water	-34.7953	-18.9689	4000
SRR7467840	Deep-sea-water	-34.7953	-18.9689	4000
SRR6439359	Deep-sea-water	-34.7953	-18.9689	2500
SRR6439361	Deep-sea-water	43.2948	-15.3379	1000
SRR6439354	Deep-sea-water	-13.35	-14.51	1820
SRR6439360	Deep-sea-water	-13.58	-14.51	2400
SRR6439356	Deep-sea-water	-13.35	-14.51	1820
SRR6439355	Deep-sea-water	-13.35	-14.51	1820
SRR6439358	Deep-sea-water	-14.04	-14.35	3034
ERR413102	Deep-sea-water	-13.35	-14.31	2194
SRR5915382	Deep-sea-water	-13.02	-14.06	2773
SRR6403465	Deep-sea-water	-32.5294	-13.5517	2000
SRR5915352	Deep-sea-water	-32.5294	-13.5517	2000
SRR6403623	Deep-sea-water	-32.5294	-13.5517	4000
SRR5914958	Deep-sea-water	-15.01	-13.35	2891
SRR6403332	Deep-sea-water	-30.5769	-7.81111	2000
SRR5915181	Deep-sea-water	-30.5769	-7.81111	2000
SRR6403570	Deep-sea-water	-30.5769	-7.81111	4000
SRR10312494	Deep-sea-water	-30.5769	-7.81111	4000
SRR5788420	Deep-sea-water	152.101	-3.7999	1155
SRR5788421	Deep-sea-water	152.101	-3.7993	1199
SRR5788150	Deep-sea-water	151.672	-3.7283	1705
SRR5788153	Deep-sea-water	151.672	-3.7283	1709
SRR5788265	Deep-sea-water	151.675	-3.7206	1685
SRR5788272	Deep-sea-water	-37.9847	4.01361	3500
SRR5788395	Deep-sea-water	-37.9847	4.01361	3500
SRR5788328	Deep-sea-water	138.48	9.83	5700
SRR5788329	Deep-sea-water	138.5	9.87	6000
SRR5788243	Deep-sea-water	138.5	9.87	5000
SRR5788244	Deep-sea-water	142.33	11.34	4000
ERR599021	Deep-sea-water	142.33	11.34	4000
ERR599164	Deep-sea-water	142.33	11.34	10400
SRR1793928	Deep-sea-water	142.33	11.34	10500
SRR5902420	Deep-sea-water	142.33	11.34	9600
SRR5902493	Deep-sea-water	142.33	11.34	10400
SRR5902516	Deep-sea-water	142.33	11.34	10500
SRR5902536	Deep-sea-water	142.424	11.3676	10899
SRR6393307	Deep-sea-water	142.429	11.3698	2000
SRR6393370	Deep-sea-water	142.43	11.3699	3971
SRR6393376	Deep-sea-water	142.43	11.3699	7900
SRR6393445	Deep-sea-water	144.507	15.4799	3913
SRR1217463	Deep-sea-water	144.597	15.4816	3625
SRR1217452	Deep-sea-water	144.868	16.9613	3277
SRR1217462	Deep-sea-water	144.869	16.9617	3278
SRR1217460	Deep-sea-water	144.869	16.9618	3278
SRR1217565	Deep-sea-water	144.72	18.1826	3631
SRR1217465	Deep-sea-water	144.707	18.2103	3611
SRR1217567	Deep-sea-water	144.708	18.2136	3583
SRR1217566	Deep-sea-water	-81.7973	18.3747	2372
SRR1217459	Deep-sea-water	-81.7973	18.3747	2372
SRR1217564	Deep-sea-water	-81.7973	18.3747	2372
SRR1217367	Deep-sea-water	-81.7973	18.3747	2372
ERR3363704	Deep-sea-water	-81.7973	18.3747	2372
ERR3363705	Deep-sea-water	-81.7973	18.3747	2372
ERR3363711	Deep-sea-water	-81.7973	18.3747	2372
ERR3363725	Deep-sea-water	-81.7973	18.3747	2372
ERR599112	Deep-sea-water	-81.7973	18.3747	2372
SRR6439366	Deep-sea-water	-81.7973	18.3747	2372
SRR6439367	Deep-sea-water	-81.7973	18.3747	2372
SRR6439368	Deep-sea-water	-81.7973	18.3747	2372
SRR6439369	Deep-sea-water	-81.7973	18.3747	2372
SRR6439363	Deep-sea-water	-81.7973	18.3747	2369
SRR6439364	Deep-sea-water	-81.7973	18.3747	2369
SRR6439365	Deep-sea-water	-81.7973	18.3747	2369
ERR3363703	Deep-sea-water	-81.7973	18.3747	2369
ERR3363719	Deep-sea-water	-81.7973	18.3747	2369
ERR3363726	Deep-sea-water	-81.7973	18.3747	2369
SRR6439362	Deep-sea-water	-81.7973	18.3747	2369
ERR3363702	Deep-sea-water	-81.7973	18.3747	2369
ERR3363714	Deep-sea-water	-81.7973	18.3747	2369
ERR3363717	Deep-sea-water	-81.7973	18.3747	2369
ERR3363718	Deep-sea-water	-81.7973	18.3747	2369
ERR1679394	Deep-sea-water	-81.7973	18.3747	2369
ERR1679395	Deep-sea-water	-81.7973	18.3747	2369
ERR1679396	Deep-sea-water	-81.7973	18.3747	2369
ERR1679397	Deep-sea-water	-81.7973	18.3747	2369
ERR1679398	Deep-sea-water	-81.7973	18.3747	2369
ERR3363701	Deep-sea-water	-81.7973	18.3747	2369
ERR3363715	Deep-sea-water	-81.7973	18.3747	2369
SRR7467835	Deep-sea-water	-81.7973	18.3747	2369
SRR7467836	Deep-sea-water	-81.7973	18.3747	2369
SRR7467838	Deep-sea-water	-81.7973	18.3747	2369
SRR6144753	Deep-sea-water	-81.7973	18.3747	2369
SRR6144754	Deep-sea-water	-81.7973	18.3747	2369
SRR6144757	Deep-sea-water	-81.7973	18.3747	2369
SRR6144758	Deep-sea-water	-81.7973	18.3747	2369
SRR6144759	Deep-sea-water	-81.7973	18.3747	2369
SRR6144760	Deep-sea-water	-81.7973	18.3747	2369
SRR6144761	Deep-sea-water	-81.7973	18.3747	2369
DRR092727	Deep-sea-water	-81.7973	18.3747	2369
DRR092724	Deep-sea-water	-81.7973	18.3747	2369
DRR092725	Deep-sea-water	-81.7973	18.3747	2369
DRR092726	Deep-sea-water	-81.7973	18.3747	2369
SRR7168054	Deep-sea-water	-81.7973	18.3747	2369
SRR7168053	Deep-sea-water	-81.7973	18.3747	2369
SRR7168051	Deep-sea-water	-81.7973	18.3747	2369
SRR7168050	Deep-sea-water	-81.7973	18.3747	2369
SRR7168052	Deep-sea-water	-81.7973	18.3747	2369
SRR7168049	Deep-sea-water	-81.7973	18.3747	2369
SRR7168048	Deep-sea-water	-81.7973	18.3747	2369
SRR7168047	Deep-sea-water	-81.7973	18.3747	2369
ERR1662255	Deep-sea-water	-81.7973	18.3747	2369
ERR1662256	Deep-sea-water	-81.7973	18.3747	2369
ERR1662257	Deep-sea-water	-81.7973	18.3747	2369
ERR1662258	Deep-sea-water	-81.7973	18.3747	2369
ERR1662259	Deep-sea-water	-81.7973	18.3747	2369
ERR1662260	Deep-sea-water	-81.7973	18.3747	2369
ERR1662262	Deep-sea-water	-81.7973	18.3747	2369
ERR1662263	Deep-sea-water	-81.7973	18.3747	2369
ERR1662264	Deep-sea-water	-81.7973	18.3747	2369
ERR1662265	Deep-sea-water	-81.7973	18.3747	2369
ERR1662266	Deep-sea-water	-81.7973	18.3747	2369
ERR1662267	Deep-sea-water	-81.7973	18.3747	2369
ERR1662268	Deep-sea-water	-81.7973	18.3747	2369
ERR1662269	Deep-sea-water	-81.7973	18.3747	2369
ERR1662270	Deep-sea-water	-81.7973	18.3747	2369
ERR1662271	Deep-sea-water	-81.7973	18.3747	2369
ERR1662272	Deep-sea-water	-81.7973	18.3747	2369
ERR1662273	Deep-sea-water	-81.7973	18.3747	2369
ERR1662274	Deep-sea-water	-81.7973	18.3747	2369
ERR1662275	Deep-sea-water	-81.7973	18.3747	2369
ERR1662276	Deep-sea-water	-81.7973	18.3747	2369
ERR1662277	Deep-sea-water	-81.7973	18.3747	2369
ERR1662278	Deep-sea-water	-81.7973	18.3747	2369
ERR1662279	Deep-sea-water	-81.7973	18.3747	2369
ERR1662280	Deep-sea-water	-81.7973	18.3747	2369
ERR1662281	Deep-sea-water	-81.7973	18.3747	2369
ERR1662282	Deep-sea-water	-81.7973	18.3747	2369
ERR1662283	Deep-sea-water	-81.7973	18.3747	2369
ERR1662284	Deep-sea-water	-81.7973	18.3747	2369
ERR1662285	Deep-sea-water	-81.7973	18.3747	2369
ERR1662286	Deep-sea-water	-81.7973	18.3747	2369
ERR1662287	Deep-sea-water	-81.7973	18.3747	2369
ERR1662288	Deep-sea-water	-81.7973	18.3747	2369
ERR1662289	Deep-sea-water	-81.7973	18.3747	2369
ERR1662290	Deep-sea-water	-81.7973	18.3747	2376
ERR1662291	Deep-sea-water	-81.7973	18.3747	2376
ERR1662292	Deep-sea-water	-81.7973	18.3747	2376
ERR1662293	Deep-sea-water	-81.7973	18.3747	2376
ERR1662294	Deep-sea-water	-81.7973	18.3747	2376
ERR1662295	Deep-sea-water	-81.7973	18.3747	2376
ERR1662296	Deep-sea-water	-81.7973	18.3747	2376
ERR1662297	Deep-sea-water	-81.7973	18.3747	2376
ERR1662298	Deep-sea-water	-81.7973	18.3747	2376
ERR1662299	Deep-sea-water	-81.7973	18.3747	2376
ERR1662300	Deep-sea-water	-81.7973	18.3747	2376
ERR1662301	Deep-sea-water	-81.7973	18.3747	2376
ERR1662302	Deep-sea-water	-81.7973	18.3747	2376
ERR1662303	Deep-sea-water	-81.7973	18.3747	2376
ERR1662304	Deep-sea-water	-81.7973	18.3747	2376
ERR1662305	Deep-sea-water	-81.7973	18.3747	2376
ERR1662306	Deep-sea-water	-81.7973	18.3747	2376
ERR1662307	Deep-sea-water	-81.7973	18.3747	2376
ERR1662308	Deep-sea-water	-81.7973	18.3747	2376
ERR1662309	Deep-sea-water	-81.7973	18.3747	2376
ERR1662310	Deep-sea-water	-81.7973	18.3747	2376
ERR1662311	Deep-sea-water	-81.7973	18.3747	2376
ERR1662312	Deep-sea-water	-81.7973	18.3747	2376
ERR1662313	Deep-sea-water	-81.7973	18.3747	2376
ERR1662314	Deep-sea-water	-81.7973	18.3747	2376
ERR1662315	Deep-sea-water	-81.7973	18.3747	2376
ERR1662316	Deep-sea-water	-81.7973	18.3747	2376
ERR1662317	Deep-sea-water	-81.7973	18.3747	2376
ERR1662318	Deep-sea-water	-81.7973	18.3747	2376
ERR1662319	Deep-sea-water	-81.7973	18.3747	2376
ERR1662320	Deep-sea-water	-81.7973	18.3747	2376
ERR1662321	Deep-sea-water	-81.7973	18.3747	2376
ERR1662322	Deep-sea-water	-81.7973	18.3747	2376
ERR1662323	Deep-sea-water	-81.7973	18.3747	2376
ERR1662324	Deep-sea-water	-81.7973	18.3747	2376
ERR1662325	Deep-sea-water	-81.7973	18.3747	2376
ERR1662326	Deep-sea-water	-81.7973	18.3747	2376
ERR1662327	Deep-sea-water	-81.7973	18.3747	2376
ERR1662328	Deep-sea-water	-81.7973	18.3747	2376
ERR1662329	Deep-sea-water	-81.7973	18.3747	2376
ERR1662330	Deep-sea-water	-81.7973	18.3747	2376
ERR1662331	Deep-sea-water	-81.7973	18.3747	2372
ERR1662332	Deep-sea-water	-81.7973	18.3747	2372
ERR1662333	Deep-sea-water	-81.7973	18.3747	2372
ERR1662334	Deep-sea-water	-81.7973	18.3747	2372
ERR1662335	Deep-sea-water	-81.7973	18.3747	2372
ERR1662336	Deep-sea-water	-81.7973	18.3747	2372
ERR1662337	Deep-sea-water	-81.7973	18.3747	2369
ERR1662338	Deep-sea-water	-81.7973	18.3747	2369
ERR1662339	Deep-sea-water	-81.7973	18.3747	2369
ERR1662340	Deep-sea-water	-81.7973	18.3747	2369
ERR1662341	Deep-sea-water	-81.7973	18.3747	2369
ERR1662342	Deep-sea-water	-81.7976	18.375	2373
ERR1662414	Deep-sea-water	-81.7976	18.375	2373
ERR1662415	Deep-sea-water	-81.7976	18.375	2373
ERR1662416	Deep-sea-water	-81.7976	18.375	2373
ERR1662417	Deep-sea-water	-81.7976	18.375	2373
ERR1662418	Deep-sea-water	-81.7976	18.375	2373
ERR1662419	Deep-sea-water	-81.7976	18.375	2373
ERR1662420	Deep-sea-water	-81.7976	18.375	2373
ERR1662421	Deep-sea-water	-81.7976	18.375	2373
ERR1662422	Deep-sea-water	-81.7976	18.375	2373
ERR1662423	Deep-sea-water	-81.7976	18.375	2373
ERR1662424	Deep-sea-water	-81.7976	18.375	2373
ERR1662425	Deep-sea-water	-81.7976	18.375	2373
ERR1662426	Deep-sea-water	-81.7976	18.375	2373
ERR1662427	Deep-sea-water	-81.7976	18.375	2373
ERR1662428	Deep-sea-water	-81.7976	18.375	2373
ERR1662429	Deep-sea-water	-81.7976	18.375	2373
ERR1662430	Deep-sea-water	-81.7976	18.375	2373
ERR1662431	Deep-sea-water	-81.7976	18.375	2293
ERR1662432	Deep-sea-water	-81.7976	18.375	2293
ERR1662433	Deep-sea-water	-81.7976	18.375	2293
ERR1662434	Deep-sea-water	-81.7976	18.375	2293
ERR1662435	Deep-sea-water	-81.7976	18.375	2293
ERR1662436	Deep-sea-water	-81.7976	18.375	2293
ERR1662437	Deep-sea-water	-81.7976	18.375	2293
ERR1662438	Deep-sea-water	-81.7976	18.375	2293
ERR1662439	Deep-sea-water	-81.7976	18.375	2293
ERR1662440	Deep-sea-water	-81.7976	18.375	2293
ERR1662441	Deep-sea-water	-81.7976	18.375	2370
ERR1662442	Deep-sea-water	-81.7976	18.375	2370
ERR1664674	Deep-sea-water	-81.7976	18.375	2370
ERR1664675	Deep-sea-water	-81.7976	18.375	2370
ERR1664676	Deep-sea-water	-81.7976	18.375	2370
ERR1664677	Deep-sea-water	-81.7976	18.375	2370
ERR1664678	Deep-sea-water	-81.7976	18.375	2370
ERR1664679	Deep-sea-water	-81.7976	18.375	2370
ERR1664680	Deep-sea-water	-81.7976	18.375	2370
ERR1664681	Deep-sea-water	-81.7976	18.375	2370
ERR1664682	Deep-sea-water	-81.7976	18.375	2370
ERR1664683	Deep-sea-water	-81.7976	18.375	2370
ERR1664684	Deep-sea-water	-81.7976	18.375	2370
ERR1664685	Deep-sea-water	-81.7976	18.375	2370
ERR1664714	Deep-sea-water	-81.7976	18.375	2370
ERR1664715	Deep-sea-water	-81.7976	18.375	2370
ERR1664716	Deep-sea-water	-81.7976	18.375	2370
ERR1664717	Deep-sea-water	-81.7976	18.375	2370
ERR1664718	Deep-sea-water	-81.7976	18.375	2370
ERR1664719	Deep-sea-water	-81.7976	18.375	2370
ERR1664720	Deep-sea-water	-81.7976	18.375	2370
ERR1664721	Deep-sea-water	-81.7976	18.375	2370
ERR1664722	Deep-sea-water	-81.7976	18.375	2370
ERR1664724	Deep-sea-water	-81.7976	18.375	2370
ERR1664725	Deep-sea-water	-81.7976	18.375	2370
ERR1662181	Deep-sea-water	-81.7976	18.375	2370
ERR1662182	Deep-sea-water	-81.7976	18.375	2370
ERR1662183	Deep-sea-water	-81.7976	18.375	2370
ERR1662184	Deep-sea-water	-81.7976	18.375	2370
ERR1662185	Deep-sea-water	-81.7976	18.375	2370
ERR1662186	Deep-sea-water	-81.7976	18.375	2370
ERR1662187	Deep-sea-water	-81.7976	18.375	2370
ERR1662188	Deep-sea-water	-81.7976	18.375	2370
ERR1662189	Deep-sea-water	-81.7976	18.375	2370
ERR1662190	Deep-sea-water	-81.7976	18.375	2370
ERR1662191	Deep-sea-water	-81.7976	18.375	2370
ERR1662192	Deep-sea-water	-81.7976	18.375	2370
ERR1662193	Deep-sea-water	-81.7976	18.375	2370
ERR1662194	Deep-sea-water	-81.7976	18.375	2370
ERR1662195	Deep-sea-water	-81.7976	18.375	2370
ERR1662196	Deep-sea-water	-81.7976	18.375	2370
ERR1662197	Deep-sea-water	-81.7976	18.375	2370
ERR1662198	Deep-sea-water	-81.7976	18.375	2370
ERR1662245	Deep-sea-water	-81.7976	18.375	2370
ERR1662246	Deep-sea-water	-81.7976	18.375	2370
ERR1662247	Deep-sea-water	-81.7976	18.375	2370
ERR1662248	Deep-sea-water	-81.7976	18.375	2370
ERR1662249	Deep-sea-water	-81.7976	18.375	2370
ERR1662250	Deep-sea-water	-81.7976	18.375	2370
ERR1662251	Deep-sea-water	-81.7976	18.375	2373
ERR1662252	Deep-sea-water	-81.7976	18.375	2373
ERR1662253	Deep-sea-water	-81.7976	18.375	2373
ERR1662254	Deep-sea-water	-81.7976	18.375	2373
ERR1662343	Deep-sea-water	-81.7976	18.375	2370
ERR1662344	Deep-sea-water	-81.7976	18.375	2370
ERR1662345	Deep-sea-water	-81.7976	18.375	2370
ERR1662346	Deep-sea-water	-81.7976	18.375	2370
ERR1662347	Deep-sea-water	-81.7971	18.3752	2388
ERR1662348	Deep-sea-water	-81.7971	18.3752	2388
ERR1662349	Deep-sea-water	-81.7971	18.3752	2388
ERR1662350	Deep-sea-water	-81.7971	18.3752	2388
ERR1662351	Deep-sea-water	-81.7971	18.3752	2388
ERR1662352	Deep-sea-water	-81.7971	18.3752	2388
ERR1662353	Deep-sea-water	-81.7971	18.3752	2388
ERR1662354	Deep-sea-water	-81.7971	18.3752	2388
ERR1662355	Deep-sea-water	-81.7971	18.3752	2388
ERR1662356	Deep-sea-water	-81.7971	18.3752	2388
ERR1662357	Deep-sea-water	-81.7971	18.3752	2388
ERR1662358	Deep-sea-water	-81.7971	18.3752	2388
ERR1662359	Deep-sea-water	-81.7971	18.3752	2388
ERR1662360	Deep-sea-water	-81.7971	18.3752	2388
ERR1662361	Deep-sea-water	-81.7971	18.3752	2388
ERR1662362	Deep-sea-water	-81.7971	18.3752	2388
ERR1662363	Deep-sea-water	-81.7971	18.3752	2388
ERR1662364	Deep-sea-water	-81.7971	18.3752	2388
ERR1662365	Deep-sea-water	-81.7971	18.3752	2388
ERR1662366	Deep-sea-water	-81.7971	18.3752	2388
ERR1662367	Deep-sea-water	-81.7971	18.3752	2388
ERR1662368	Deep-sea-water	-81.7981	18.3767	2297
ERR1662369	Deep-sea-water	-81.7981	18.3767	2297
ERR1662370	Deep-sea-water	-81.7981	18.3767	2297
ERR1662371	Deep-sea-water	-81.7981	18.3767	2297
ERR1662373	Deep-sea-water	-81.7981	18.3767	2297
ERR1662374	Deep-sea-water	-81.7981	18.3767	2297
ERR1662375	Deep-sea-water	-81.7981	18.3767	2297
ERR1662376	Deep-sea-water	-81.7981	18.3767	2297
ERR1662377	Deep-sea-water	-81.7981	18.3767	2297
ERR1662378	Deep-sea-water	-81.7979	18.3769	2308
ERR1662379	Deep-sea-water	-81.7979	18.3769	2308
ERR1662380	Deep-sea-water	-81.7979	18.3769	2308
ERR1662381	Deep-sea-water	-81.7979	18.3769	2308
ERR1662382	Deep-sea-water	-81.7979	18.3769	2308
ERR1662383	Deep-sea-water	-81.7979	18.3769	2308
ERR1662384	Deep-sea-water	-81.7979	18.3769	2308
ERR1662385	Deep-sea-water	-81.7979	18.3769	2308
ERR1662386	Deep-sea-water	-81.7979	18.3769	2308
ERR1662387	Deep-sea-water	-81.7979	18.3769	2308
ERR1662388	Deep-sea-water	-81.7979	18.3769	2308
ERR1662389	Deep-sea-water	-81.7979	18.3769	2308
ERR1662390	Deep-sea-water	-81.7979	18.3769	2308
ERR1662391	Deep-sea-water	-81.7979	18.3769	2308
ERR1662392	Deep-sea-water	-81.7979	18.3769	2308
ERR1664670	Deep-sea-water	-81.7979	18.3769	2308
ERR1664671	Deep-sea-water	-81.7979	18.3769	2308
ERR1664672	Deep-sea-water	-81.7979	18.3769	2308
ERR1664673	Deep-sea-water	-81.7979	18.3769	2308
ERR1664726	Deep-sea-water	-81.7979	18.3769	2308
ERR1664727	Deep-sea-water	-81.7979	18.3769	2308
ERR1664728	Deep-sea-water	-81.7979	18.3769	2308
ERR1664729	Deep-sea-water	-81.7979	18.3769	2308
ERR1662393	Deep-sea-water	-81.7979	18.3769	2308
ERR1662394	Deep-sea-water	-81.7979	18.3769	2308
ERR1662395	Deep-sea-water	-81.7979	18.3769	2308
ERR1662396	Deep-sea-water	-81.7979	18.3769	2308
ERR1662397	Deep-sea-water	-81.7979	18.3769	2308
ERR1662398	Deep-sea-water	-81.7979	18.3769	2308
ERR1662399	Deep-sea-water	-81.7979	18.3769	2308
ERR1662400	Deep-sea-water	-81.7979	18.3769	2308
ERR1662401	Deep-sea-water	-81.7979	18.3769	2308
ERR1662402	Deep-sea-water	-81.7979	18.3769	2308
ERR1662403	Deep-sea-water	-81.7979	18.3769	2308
ERR1662404	Deep-sea-water	-81.7979	18.3769	2308
ERR1662405	Deep-sea-water	-81.7979	18.3769	2308
ERR1662406	Deep-sea-water	-81.7979	18.3769	2308
ERR1662407	Deep-sea-water	-81.7979	18.3769	2308
ERR1662408	Deep-sea-water	-81.7979	18.3769	2308
ERR1662409	Deep-sea-water	-81.7979	18.3769	2308
ERR1662410	Deep-sea-water	-81.7979	18.3769	2308
ERR1662411	Deep-sea-water	-81.7979	18.3769	2308
ERR1662412	Deep-sea-water	-81.7979	18.3769	2308
ERR1662413	Deep-sea-water	-81.7979	18.3769	2308
ERR1662199	Deep-sea-water	-81.7979	18.3769	2308
ERR1662200	Deep-sea-water	-81.7979	18.3769	2308
ERR1662201	Deep-sea-water	-81.7979	18.3769	2308
ERR1662202	Deep-sea-water	-81.7979	18.3769	2308
ERR1662203	Deep-sea-water	-81.7979	18.3769	2308
ERR1662204	Deep-sea-water	-81.7979	18.3769	2308
ERR1662205	Deep-sea-water	-81.7979	18.3769	2308
ERR1662206	Deep-sea-water	-81.7979	18.3769	2308
ERR1662207	Deep-sea-water	-81.7979	18.3769	2308
ERR1662443	Deep-sea-water	-81.7195	18.5448	4946
ERR1662444	Deep-sea-water	-81.7195	18.5448	4869
ERR1662445	Deep-sea-water	-81.7195	18.5448	4900
ERR1662446	Deep-sea-water	-81.7195	18.5448	4900
ERR1662447	Deep-sea-water	-81.7182	18.5466	4980
ERR1662448	Deep-sea-water	-81.7182	18.5466	4980
ERR1662449	Deep-sea-water	-81.7182	18.5466	4980
ERR1662450	Deep-sea-water	-81.7182	18.5466	4980
ERR1662451	Deep-sea-water	-81.7182	18.5466	4980
ERR1662452	Deep-sea-water	-81.7182	18.5466	4980
ERR1662453	Deep-sea-water	-81.7182	18.5466	4980
ERR1662454	Deep-sea-water	-81.7182	18.5466	4980
ERR1662455	Deep-sea-water	-81.7182	18.5466	4980
ERR1662456	Deep-sea-water	-81.7182	18.5466	4980
ERR1662457	Deep-sea-water	-81.7182	18.5466	4980
ERR1662458	Deep-sea-water	-81.7182	18.5466	4980
ERR1662459	Deep-sea-water	-81.7182	18.5466	4980
ERR1662460	Deep-sea-water	-81.7182	18.5466	4980
ERR1662461	Deep-sea-water	-81.7182	18.5466	4980
ERR1662462	Deep-sea-water	-81.7182	18.5466	4980
ERR1662463	Deep-sea-water	-81.7182	18.5466	4980
ERR1662464	Deep-sea-water	-81.7182	18.5466	4980
ERR1662465	Deep-sea-water	-81.7182	18.5466	4980
ERR1664686	Deep-sea-water	-81.7182	18.5466	4980
ERR1664687	Deep-sea-water	-81.7182	18.5466	4980
ERR1664688	Deep-sea-water	-81.7182	18.5466	4980
ERR1664689	Deep-sea-water	-81.7182	18.5466	4980
ERR1664690	Deep-sea-water	-81.7182	18.5466	4980
ERR1664691	Deep-sea-water	-81.7182	18.5466	4980
ERR1664692	Deep-sea-water	-81.7182	18.5466	4980
ERR868031	Deep-sea-water	-81.7182	18.5466	4980
ERR868032	Deep-sea-water	-81.7182	18.5466	4980
ERR868033	Deep-sea-water	-81.7182	18.5466	4980
ERR868034	Deep-sea-water	-81.7182	18.5466	4980
ERR868035	Deep-sea-water	-81.7182	18.5466	4980
ERR868036	Deep-sea-water	-81.7182	18.5466	4980
ERR868037	Deep-sea-water	-81.7182	18.5466	4980
ERR868038	Deep-sea-water	-81.7182	18.5466	4980
ERR868039	Deep-sea-water	-81.7182	18.5466	4980
ERR868040	Deep-sea-water	-81.7182	18.5466	4980
ERR868041	Deep-sea-water	-81.7182	18.5466	4980
ERR868042	Deep-sea-water	-81.7182	18.5466	4980
ERR868043	Deep-sea-water	-81.7177	18.5466	4980
ERR868044	Deep-sea-water	-81.7177	18.5466	4980
ERR868045	Deep-sea-water	-81.7177	18.5466	4980
ERR868046	Deep-sea-water	-81.7177	18.5466	4980
ERR868047	Deep-sea-water	-81.7177	18.5466	4980
ERR868048	Deep-sea-water	-81.7177	18.5466	4980
ERR868049	Deep-sea-water	-81.7177	18.5466	4980
ERR868050	Deep-sea-water	-81.7177	18.5466	4980
ERR868051	Deep-sea-water	-81.7177	18.5466	4980
ERR868052	Deep-sea-water	-81.7177	18.5466	4980
ERR868053	Deep-sea-water	-81.7177	18.5466	4980
SRR2046237	Deep-sea-water	-81.7177	18.5466	4980
SRR2046238	Deep-sea-water	-81.7177	18.5466	4980
SRR2080392	Deep-sea-water	-81.7177	18.5466	4980
SRR2080393	Deep-sea-water	-81.7177	18.5466	4980
ERR1662466	Deep-sea-water	-81.7177	18.5466	4980
ERR1662467	Deep-sea-water	-81.7177	18.5466	4980
ERR1662468	Deep-sea-water	-81.7177	18.5466	4980
ERR1662469	Deep-sea-water	-81.7177	18.5466	4980
ERR1662470	Deep-sea-water	-81.7177	18.5466	4980
ERR1662471	Deep-sea-water	-81.7177	18.5466	4980
ERR1662472	Deep-sea-water	-81.7177	18.5466	4980
ERR1662473	Deep-sea-water	-81.7177	18.5466	4980
ERR1662474	Deep-sea-water	-81.7177	18.5466	4980
ERR1662475	Deep-sea-water	-81.7177	18.5466	4980
ERR1662476	Deep-sea-water	-81.7177	18.5466	4980
ERR1662477	Deep-sea-water	-81.7177	18.5466	4980
ERR1662478	Deep-sea-water	-81.7177	18.5466	4980
ERR1662479	Deep-sea-water	-81.7177	18.5466	4980
ERR1662480	Deep-sea-water	-81.7182	18.5466	4980
ERR1662481	Deep-sea-water	-81.7182	18.5466	4980
ERR1662482	Deep-sea-water	-81.7182	18.5466	4980
ERR1662483	Deep-sea-water	-81.7182	18.5466	4980
ERR1662484	Deep-sea-water	-81.7177	18.5466	4980
ERR1662485	Deep-sea-water	-81.7177	18.5466	4980
ERR1662486	Deep-sea-water	-81.7177	18.5466	4980
ERR1662487	Deep-sea-water	-81.7177	18.5466	4940
ERR1662488	Deep-sea-water	-81.7177	18.5466	4940
ERR1662489	Deep-sea-water	-81.7177	18.5466	4940
ERR1662490	Deep-sea-water	-81.7177	18.5466	4940
ERR1662491	Deep-sea-water	-81.7177	18.5466	4940
ERR1662492	Deep-sea-water	-81.7177	18.5466	4940
ERR1662493	Deep-sea-water	-81.7177	18.5466	4940
ERR1662494	Deep-sea-water	-81.7177	18.5466	4940
ERR1662495	Deep-sea-water	-81.7177	18.5466	4940
ERR1662496	Deep-sea-water	-81.7177	18.5466	4940
ERR1662497	Deep-sea-water	-81.7177	18.5466	4940
ERR1662498	Deep-sea-water	-81.7177	18.5466	4940
ERR1662499	Deep-sea-water	-81.7177	18.5466	4940
ERR1662500	Deep-sea-water	-81.7177	18.5466	4940
ERR1662501	Deep-sea-water	-81.7177	18.5466	4940
ERR1662502	Deep-sea-water	-81.7177	18.5466	4940
ERR1662503	Deep-sea-water	-81.7177	18.5466	4940
ERR1662504	Deep-sea-water	-81.7177	18.5466	4940
ERR1662505	Deep-sea-water	-81.7177	18.5466	4940
ERR1662506	Deep-sea-water	-81.7177	18.5466	4940
ERR1662507	Deep-sea-water	-81.7177	18.5466	4940
ERR1662508	Deep-sea-water	-81.7177	18.5466	4940
ERR1662509	Deep-sea-water	-81.7177	18.5466	4940
ERR1662510	Deep-sea-water	-81.7177	18.5466	4940
ERR1662511	Deep-sea-water	-81.7177	18.5466	4940
ERR1662512	Deep-sea-water	-81.7177	18.5466	4940
ERR1662513	Deep-sea-water	-81.7177	18.5466	4940
ERR1662514	Deep-sea-water	-81.7177	18.5466	4940
ERR1662515	Deep-sea-water	-81.7177	18.5466	4940
ERR1662516	Deep-sea-water	-81.7182	18.5471	4986
ERR1662517	Deep-sea-water	-81.7182	18.5471	4986
ERR1662518	Deep-sea-water	-81.7182	18.5471	4986
ERR1662519	Deep-sea-water	-81.7182	18.5471	4986
ERR1662520	Deep-sea-water	-81.7182	18.5471	4986
ERR1662521	Deep-sea-water	-81.7182	18.5471	4986
ERR1662522	Deep-sea-water	-81.7182	18.5471	4986
ERR1662523	Deep-sea-water	-81.7182	18.5471	4986
ERR1662524	Deep-sea-water	-81.7182	18.5471	4986
ERR1662525	Deep-sea-water	-81.7182	18.5471	4986
ERR1662526	Deep-sea-water	-81.7182	18.5471	4986
ERR1662527	Deep-sea-water	-81.7182	18.5471	4986
ERR1662528	Deep-sea-water	-81.7182	18.5471	4986
ERR1662529	Deep-sea-water	-81.7182	18.5471	4986
ERR1662530	Deep-sea-water	-81.7182	18.5471	4986
ERR1662531	Deep-sea-water	-81.7182	18.5471	4986
ERR1662532	Deep-sea-water	-81.7182	18.5471	4986
ERR1664707	Deep-sea-water	-81.7182	18.5471	4986
ERR1664708	Deep-sea-water	-81.7182	18.5471	4986
ERR1664709	Deep-sea-water	-81.7981	18.5472	4988
ERR1664710	Deep-sea-water	-81.7981	18.5472	4988
ERR1664711	Deep-sea-water	-81.7981	18.5472	4988
ERR1664712	Deep-sea-water	-81.7981	18.5472	4988
ERR1664713	Deep-sea-water	-81.7981	18.5472	4988
ERR868087	Deep-sea-water	-81.7981	18.5472	4988
ERR868088	Deep-sea-water	-81.7981	18.5472	4988
ERR868089	Deep-sea-water	-81.7981	18.5472	4988
ERR868090	Deep-sea-water	-81.7981	18.5472	4988
ERR868091	Deep-sea-water	-81.7981	18.5472	4988
ERR868092	Deep-sea-water	-81.7981	18.5472	4988
ERR868093	Deep-sea-water	-81.7981	18.5472	4988
ERR868094	Deep-sea-water	-81.7981	18.5472	4988
ERR868095	Deep-sea-water	-81.7981	18.5472	4988
ERR868096	Deep-sea-water	-81.7981	18.5472	4988
ERR868097	Deep-sea-water	-81.7981	18.5472	4988
ERR868098	Deep-sea-water	-81.7981	18.5472	4988
ERR868099	Deep-sea-water	-81.7981	18.5472	4988
ERR868100	Deep-sea-water	-81.7981	18.5472	4988
ERR868101	Deep-sea-water	-81.7981	18.5472	4988
ERR868102	Deep-sea-water	-81.7981	18.5472	4988
ERR868103	Deep-sea-water	-81.7981	18.5472	4988
ERR868104	Deep-sea-water	-81.7981	18.5472	4988
ERR868105	Deep-sea-water	-81.7981	18.5472	4988
ERR868106	Deep-sea-water	-81.7981	18.5472	4988
ERR868107	Deep-sea-water	-81.7181	18.5472	4988
ERR868108	Deep-sea-water	-81.7181	18.5472	4988
ERR868109	Deep-sea-water	-81.7181	18.5472	4988
ERR868110	Deep-sea-water	-81.7181	18.5472	4988
ERR868111	Deep-sea-water	-81.7181	18.5472	4988
ERR868112	Deep-sea-water	-81.7181	18.5472	4988
ERR868113	Deep-sea-water	-81.7181	18.5472	4988
ERR868114	Deep-sea-water	-155.257	18.902	1176
ERR868115	Deep-sea-water	-155.257	18.902	1176
ERR1662233	Deep-sea-water	-35.867	22.3331	1055
ERR1662234	Deep-sea-water	-158	22.75	1000
ERR1662235	Deep-sea-water	-158	22.75	1000
ERR1662236	Deep-sea-water	-158	22.75	1000
ERR1662237	Deep-sea-water	-158	22.75	1000
ERR1662238	Deep-sea-water	-158	22.75	1000
ERR1662239	Deep-sea-water	-158	22.75	1000
ERR1662240	Deep-sea-water	-158	22.75	1000
ERR1662241	Deep-sea-water	-158	22.75	1000
ERR1662242	Deep-sea-water	-158	22.75	1000
ERR1662243	Deep-sea-water	-158	22.75	1000
ERR1662244	Deep-sea-water	-158	22.75	1000
ERR1664700	Deep-sea-water	-158	22.75	1000
ERR1664701	Deep-sea-water	-158	22.75	1000
ERR1664702	Deep-sea-water	-158	22.75	1000
ERR1664703	Deep-sea-water	-158	22.75	1000
ERR1664704	Deep-sea-water	-158	22.75	4000
ERR1664705	Deep-sea-water	-158	22.75	4000
ERR1664706	Deep-sea-water	-158	22.75	4000
ERR1662208	Deep-sea-water	-158	22.75	4000
ERR1662209	Deep-sea-water	-158	22.75	4000
ERR1662210	Deep-sea-water	-158	22.75	4000
ERR1662211	Deep-sea-water	-158	22.75	4000
ERR1662212	Deep-sea-water	-158	22.75	4000
ERR1662213	Deep-sea-water	-158	22.75	4000
ERR1662214	Deep-sea-water	-158	22.75	4000
ERR1662215	Deep-sea-water	-158	22.75	4000
ERR1662216	Deep-sea-water	-158	22.75	4000
ERR1662217	Deep-sea-water	-158	22.75	4000
ERR1662218	Deep-sea-water	-158	22.75	4000
ERR1662219	Deep-sea-water	-158	22.75	4000
ERR1662220	Deep-sea-water	-158	22.75	4000
ERR1662221	Deep-sea-water	-158	22.75	4000
ERR1662222	Deep-sea-water	-158	22.75	4000
ERR1662223	Deep-sea-water	-158	22.75	4000
ERR1662224	Deep-sea-water	-158	22.75	4000
ERR1662225	Deep-sea-water	-158	22.75	4000
ERR1662226	Deep-sea-water	-158	22.75	4000
ERR1662227	Deep-sea-water	-158	22.75	4000
ERR1662228	Deep-sea-water	-158	22.75	4000
ERR1662229	Deep-sea-water	-158	22.75	4000
ERR1662230	Deep-sea-water	-158	22.75	4000
ERR1662231	Deep-sea-water	-158	22.75	4000
ERR1662232	Deep-sea-water	-158	22.75	4000
ERR1664693	Deep-sea-water	-158	22.75	4000
ERR1664694	Deep-sea-water	-158	22.75	4000
ERR1664695	Deep-sea-water	-158	22.75	4000
ERR1664696	Deep-sea-water	-158	22.75	4000
ERR1664697	Deep-sea-water	-158	22.75	4000
ERR1664698	Deep-sea-water	-158	22.75	4000
ERR1664699	Deep-sea-water	-158	22.75	4000
SRR5189948	Deep-sea-water	-158	22.75	4000
SRR5189949	Deep-sea-water	-158	22.75	4000
SRR5788228	Deep-sea-water	-158	22.75	4000
SRR2895135	Deep-sea-water	-158	22.75	4000
SRR5002312	Deep-sea-water	-158	22.75	4000
SRR5002316	Deep-sea-water	-158	22.75	4000
SRR5002320	Deep-sea-water	-158	22.75	4000
SRR5002321	Deep-sea-water	-158	22.75	4000
SRR5002331	Deep-sea-water	-158	22.75	4000
SRR5002344	Deep-sea-water	-158	22.75	4000
SRR5002360	Deep-sea-water	-158	22.75	4000
SRR5002367	Deep-sea-water	-158	22.75	4000
SRR5002370	Deep-sea-water	-158	22.75	4000
SRR5002380	Deep-sea-water	-158	22.75	4000
SRR5002386	Deep-sea-water	-158	22.75	4000
SRR5002389	Deep-sea-water	-158	22.75	4000
SRR5002394	Deep-sea-water	-158	22.75	4000
SRR5002408	Deep-sea-water	-158	22.75	4000
SRR7632639	Deep-sea-water	-158	22.75	4000
SRR7632640	Deep-sea-water	-158	22.75	4000
SRR7632641	Deep-sea-water	-158	22.75	4000
SRR7632642	Deep-sea-water	-158	22.75	4000
SRR7632643	Deep-sea-water	-158	22.75	4000
SRR7632644	Deep-sea-water	-158	22.75	4000
SRR7632645	Deep-sea-water	-158	22.75	4000
SRR7632646	Deep-sea-water	-158	22.75	4000
SRR7632647	Deep-sea-water	-158	22.75	4000
SRR7632648	Deep-sea-water	-158	22.75	4000
SRR7632653	Deep-sea-water	-46.09	22.78	4350
SRR7632671	Deep-sea-water	-46.09	22.78	4400
SRR7632672	Deep-sea-water	-92.3661	26.0059	1000
SRR7632673	Deep-sea-water	-92.3661	26.0059	1470
SRR7632674	Deep-sea-water	-92.3661	26.0059	2107
SRR7632675	Deep-sea-water	-111.4	27.025	2053
SRR7632676	Deep-sea-water	142.801	29.15	1206
SRR7632677	Deep-sea-water	142.801	29.15	2015
SRR7632678	Deep-sea-water	142.801	29.15	3507
SRR7632679	Deep-sea-water	142.801	29.15	5010
SRR7632680	Deep-sea-water	142.801	29.15	7512
SRR7648270	Deep-sea-water	142.801	29.15	9697
SRR7648273	Deep-sea-water	142.728	36.064	1000
SRR7648274	Deep-sea-water	142.728	36.064	3500
SRR7648284	Deep-sea-water	142.726	36.105	7000
SRR7648285	Deep-sea-water	-0.2862	37.3536	1000
SRR7648286	Deep-sea-water	-0.2862	37.3536	2000
SRR7648287	Deep-sea-water	146.319	41.8736	1000
SRR7648288	Deep-sea-water	146.319	41.8736	2400
SRR7648289	Deep-sea-water	146.319	41.8736	4500
SRR7648290	Deep-sea-water	146.319	41.8736	6500
SRR7648291	Deep-sea-water	153.5	45	1000
SRR7648292	Deep-sea-water	153.5	45	3000
SRR7648293	Deep-sea-water	-129.803	45.8799	1917
SRR7648294	Deep-sea-water	-129.803	45.8799	1917
SRR7648295	Deep-sea-water	-129.803	45.8799	1917
SRR7648296	Deep-sea-water	-129.803	45.8799	1917
SRR7648297	Deep-sea-water	-129.803	45.8799	1917
SRR7648298	Deep-sea-water	-129.803	45.8799	1917
SRR7648299	Deep-sea-water	-129.803	45.8799	1917
SRR7648310	Deep-sea-water	-129.803	45.8799	1917
SRR7648320	Deep-sea-water	-129.803	45.8799	1917
SRR7648321	Deep-sea-water	-129.803	45.8799	1917
SRR7648326	Deep-sea-water	-129.803	45.8799	1917
SRR7648327	Deep-sea-water	-129.803	45.8799	1917
SRR7648331	Deep-sea-water	-129.803	45.8799	1917
SRR7648332	Deep-sea-water	-129.803	45.8799	1917
SRR7648333	Deep-sea-water	-129.803	45.8799	1917
SRR7648334	Deep-sea-water	-129.803	45.8799	1917
SRR7648335	Deep-sea-water	-129.803	45.8799	1917
SRR7648336	Deep-sea-water	-129.803	45.8799	1917
SRR7648337	Deep-sea-water	-129.803	45.8799	1917
SRR7648338	Deep-sea-water	-129.803	45.8799	1917
SRR7648339	Deep-sea-water	-129.803	45.8799	1917
SRR7648341	Deep-sea-water	-129.803	45.8799	1917
SRR7648343	Deep-sea-water	-129.988	45.9227	1542
SRR7648345	Deep-sea-water	-129.988	45.9227	1542
SRR7648346	Deep-sea-water	-129.988	45.9227	1542
SRR7648347	Deep-sea-water	-129.988	45.9227	1542
SRR7648348	Deep-sea-water	-129.988	45.9227	1542
SRR7648349	Deep-sea-water	-129.988	45.9227	1522
SRR7648350	Deep-sea-water	-129.988	45.9227	1522
SRR7668191	Deep-sea-water	-129.988	45.9227	1522
SRR2297238	Deep-sea-water	-129.988	45.9227	1522
SRR5988122	Deep-sea-water	-129.988	45.9227	1522
SRR2133844	Deep-sea-water	-129.988	45.9227	1522
SRR2133846	Deep-sea-water	-129.988	45.9227	1522
SRR2133848	Deep-sea-water	-129.988	45.9227	1522
SRR3577362	Deep-sea-water	-129.988	45.9227	1522
DRR092709	Deep-sea-water	-129.988	45.9227	1522
DRR092710	Deep-sea-water	-129.988	45.9227	1522
DRR092711	Deep-sea-water	-129.998	45.9228	1521
DRR092712	Deep-sea-water	-129.998	45.9228	1521
DRR092713	Deep-sea-water	-129.998	45.9228	1521
DRR092714	Deep-sea-water	-129.998	45.9228	1521
DRR092718	Deep-sea-water	-129.998	45.9228	1521
DRR092719	Deep-sea-water	-129.998	45.9228	1521
DRR092720	Deep-sea-water	-129.998	45.9228	1521
SRR5007141	Deep-sea-water	-129.998	45.9228	1521
SRR5007147	Deep-sea-water	-129.998	45.9228	1521
DRR092730	Deep-sea-water	-129.998	45.9228	1521
DRR092731	Deep-sea-water	-129.998	45.9228	1521
DRR092732	Deep-sea-water	-129.998	45.9228	1521
DRR092733	Deep-sea-water	-129.998	45.9228	1521
SRR5976595	Deep-sea-water	-129.971	45.9261	1570
SRR5976596	Deep-sea-water	-129.971	45.9261	1570
ERR694176	Deep-sea-water	-129.98	45.9266	1507
ERR694178	Deep-sea-water	-129.98	45.9266	1507
ERR694179	Deep-sea-water	-129.98	45.9266	1507
ERR694180	Deep-sea-water	-129.98	45.9266	1507
ERR694181	Deep-sea-water	-129.98	45.9266	1507
ERR694182	Deep-sea-water	-129.98	45.9266	1507
ERR694183	Deep-sea-water	-129.98	45.9266	1507
ERR694184	Deep-sea-water	-129.98	45.9266	1507
ERR694185	Deep-sea-water	-129.98	45.9266	1507
ERR694186	Deep-sea-water	-129.98	45.9266	1507
ERR694187	Deep-sea-water	-129.98	45.9266	1507
ERR694188	Deep-sea-water	-129.98	45.9266	1507
ERR694189	Deep-sea-water	-129.98	45.9266	1507
ERR694190	Deep-sea-water	-129.98	45.9266	1507
ERR694191	Deep-sea-water	-129.98	45.9266	1507
ERR694192	Deep-sea-water	-129.98	45.9266	1507
ERR694193	Deep-sea-water	-129.98	45.9266	1507
ERR694194	Deep-sea-water	-129.98	45.9266	1507
ERR694195	Deep-sea-water	-129.98	45.9266	1507
ERR694196	Deep-sea-water	-129.98	45.9266	1507
ERR694197	Deep-sea-water	-129.98	45.9266	1507
ERR694198	Deep-sea-water	-129.98	45.9266	1507
ERR420363	Deep-sea-water	-129.98	45.9266	1507
ERR420364	Deep-sea-water	-129.98	45.9266	1507
ERR420366	Deep-sea-water	-129.98	45.9266	1507
ERR420367	Deep-sea-water	-129.982	45.9331	1516
ERR420368	Deep-sea-water	-129.982	45.9331	1516
ERR694207	Deep-sea-water	-129.999	45.9332	1200
ERR694208	Deep-sea-water	-129.999	45.9332	1200
ERR694209	Deep-sea-water	-129.999	45.9332	1200
ERR694210	Deep-sea-water	-129.999	45.9332	1200
ERR694211	Deep-sea-water	-129.999	45.9332	1200
ERR694212	Deep-sea-water	-129.999	45.9332	1200
ERR694213	Deep-sea-water	-129.999	45.9332	1200
SRR5855491	Deep-sea-water	-129.999	45.9332	1200
SRR5855492	Deep-sea-water	-129.999	45.9332	1200
SRR5855497	Deep-sea-water	-130.014	45.9332	1539
SRR5855498	Deep-sea-water	-130.014	45.9332	1539
ERR1163082	Deep-sea-water	-130.014	45.9332	1539
ERR1163083	Deep-sea-water	-130.014	45.9332	1539
ERR1163084	Deep-sea-water	-130.014	45.9332	1539
ERR1163085	Deep-sea-water	-130.014	45.9332	1539
ERR1163086	Deep-sea-water	-130.014	45.9332	1539
ERR1163087	Deep-sea-water	-130.014	45.9332	1539
ERR1163088	Deep-sea-water	-130.014	45.9332	1539
ERR1163089	Deep-sea-water	-130.014	45.9332	1539
ERR1163090	Deep-sea-water	-130.014	45.9332	1539
ERR1163091	Deep-sea-water	-130.014	45.9332	1539
ERR1163092	Deep-sea-water	-130.014	45.9332	1539
ERR1163093	Deep-sea-water	-130.014	45.9332	1539
ERR1163094	Deep-sea-water	-130.014	45.9332	1539
SRR5855495	Deep-sea-water	-130.014	45.9332	1539
SRR5855496	Deep-sea-water	-130.014	45.9332	1539
ERR694127	Deep-sea-water	-130.014	45.9332	1539
ERR694128	Deep-sea-water	-130.014	45.9332	1539
ERR694129	Deep-sea-water	-130.014	45.9332	1539
ERR694130	Deep-sea-water	-129.982	45.9332	1514
ERR694131	Deep-sea-water	-129.982	45.9332	1514
ERR694132	Deep-sea-water	-129.982	45.9332	1514
ERR694133	Deep-sea-water	-129.982	45.9332	1514
ERR694134	Deep-sea-water	-129.982	45.9332	1514
ERR694135	Deep-sea-water	-129.982	45.9332	1514
ERR694136	Deep-sea-water	-129.982	45.9332	1514
ERR694137	Deep-sea-water	-129.982	45.9332	1514
ERR694138	Deep-sea-water	-129.982	45.9332	1514
ERR694139	Deep-sea-water	-129.982	45.9332	1514
ERR694141	Deep-sea-water	-129.982	45.9332	1514
ERR694142	Deep-sea-water	-130.014	45.9332	1541
ERR694143	Deep-sea-water	-129.982	45.9332	1518
ERR694144	Deep-sea-water	-130.014	45.9332	1539
ERR694145	Deep-sea-water	-130.014	45.9332	1543
ERR694146	Deep-sea-water	-130.014	45.9332	1543
ERR694147	Deep-sea-water	-130.014	45.9332	1543
ERR694148	Deep-sea-water	-130.014	45.9332	1543
ERR694149	Deep-sea-water	-130.014	45.9332	1543
ERR694150	Deep-sea-water	-130.014	45.9332	1543
ERR694151	Deep-sea-water	-130.014	45.9332	1543
ERR694152	Deep-sea-water	-130.014	45.9332	1543
SRR5855486	Deep-sea-water	-130.014	45.9332	1543
SRR5855487	Deep-sea-water	-130.014	45.9332	1543
ERR1163068	Deep-sea-water	-130.014	45.9332	1543
ERR1163069	Deep-sea-water	-130.014	45.9332	1543
ERR1163070	Deep-sea-water	-130.014	45.9332	1543
ERR1163071	Deep-sea-water	-130.014	45.9332	1543
ERR1163072	Deep-sea-water	-130.014	45.9332	1543
ERR1163073	Deep-sea-water	-130.014	45.9332	1543
ERR1163074	Deep-sea-water	-130.014	45.9332	1543
ERR1163075	Deep-sea-water	-129.982	45.9332	1516
ERR1163076	Deep-sea-water	-129.982	45.9332	1516
ERR1163105	Deep-sea-water	-129.982	45.9332	1516
ERR1163106	Deep-sea-water	-129.982	45.9332	1516
ERR1163107	Deep-sea-water	-129.982	45.9332	1516
ERR1163108	Deep-sea-water	-129.982	45.9332	1516
ERR1163109	Deep-sea-water	-129.982	45.9332	1516
ERR1163110	Deep-sea-water	-129.982	45.9332	1516
ERR1163111	Deep-sea-water	-130.014	45.9333	1536
ERR1163112	Deep-sea-water	-130.014	45.9333	1536
ERR1163113	Deep-sea-water	-130.014	45.9333	1542
ERR1163114	Deep-sea-water	-130.014	45.9333	1542
ERR1163115	Deep-sea-water	-130.014	45.9333	1543
ERR1163116	Deep-sea-water	-130.014	45.9336	1500
ERR1163117	Deep-sea-water	-130.013	45.9337	1547
ERR1163118	Deep-sea-water	-130.013	45.9337	1547
ERR1163119	Deep-sea-water	-130.013	45.9337	1547
ERR1163120	Deep-sea-water	-130.013	45.9337	1547
ERR1163121	Deep-sea-water	-130.013	45.9337	1547
ERR1163122	Deep-sea-water	-129.985	45.9437	1519
ERR1163123	Deep-sea-water	-129.985	45.9437	1519
ERR1163124	Deep-sea-water	-129.985	45.9437	1530
ERR1163125	Deep-sea-water	-129.985	45.9437	1530
ERR1163126	Deep-sea-water	-129.985	45.9437	1530
ERR1163127	Deep-sea-water	-129.985	45.9437	1530
ERR1163128	Deep-sea-water	-129.985	45.9437	1530
ERR1163129	Deep-sea-water	-129.985	45.9437	1530
ERR1163130	Deep-sea-water	-129.985	45.9437	1530
ERR1163131	Deep-sea-water	-129.985	45.9437	1530
ERR1163132	Deep-sea-water	-129.985	45.9437	1530
ERR1163133	Deep-sea-water	-129.985	45.9437	1530
ERR1163134	Deep-sea-water	-129.985	45.9437	1530
ERR1163135	Deep-sea-water	-129.985	45.9437	1530
ERR2021505	Deep-sea-water	-129.985	45.9437	1530
ERR2021507	Deep-sea-water	-129.985	45.9437	1530
ERR2021515	Deep-sea-water	-129.985	45.9437	1530
ERR694110	Deep-sea-water	-129.985	45.9437	1530
ERR694111	Deep-sea-water	-129.985	45.9437	1530
ERR694112	Deep-sea-water	-129.985	45.9437	1530
ERR694113	Deep-sea-water	-129.985	45.9437	1530
ERR694114	Deep-sea-water	-129.985	45.9437	1530
ERR694115	Deep-sea-water	-129.985	45.9437	1530
ERR694116	Deep-sea-water	-129.985	45.9437	1530
ERR694117	Deep-sea-water	-129.985	45.9437	1530
ERR694118	Deep-sea-water	-129.995	46.0747	1716
ERR694119	Deep-sea-water	-129.796	46.2739	1500
ERR694120	Deep-sea-water	-129.06	47.56	2184
ERR694121	Deep-sea-water	-129.06	47.56	2182
ERR694122	Deep-sea-water	-129.06	47.56	2184
ERR694123	Deep-sea-water	-130.667	48.97	2000
ERR694124	Deep-sea-water	7.7667	78.9068	1000
ERR694125	Deep-sea-water	21.85	81.5078	1037
ERR694126	Deep-sea-water	-174.211	83.7143	1242
ERR694199	Deep-sea-water	-174.211	83.7143	1242
ERR694200	Deep-sea-water	-174.211	83.7143	1803
ERR694201	Deep-sea-water	-174.211	83.7143	1803
ERR694202	Deep-sea-water	-174.211	83.7143	2235
ERR694203	Deep-sea-water	-174.211	83.7143	2235
ERR694204	Deep-sea-water	-174.211	83.7143	2523
ERR694205	Deep-sea-water	-174.211	83.7143	2523
ERR694206	Deep-sea-water	-174.211	83.7143	2752
ERR420357	Deep-sea-water	-174.211	83.7143	2752
ERR420358	Deep-sea-water	-174.211	83.7143	2831
SRR5855489	Deep-sea-water	-174.211	83.7143	2831
SRR5855490	Deep-sea-water	-174.211	83.7143	2901
SRR5855493	Deep-sea-water	-174.211	83.7143	2901
ERR2021511	Deep-sea-water	-178.927	87.5856	1002
ERR420344	Deep-sea-water	-178.927	87.5856	1002
ERR420345	Deep-sea-water	-178.927	87.5856	1403
ERR420346	Deep-sea-water	-178.927	87.5856	1403
ERR420347	Deep-sea-water	-178.927	87.5856	1905
ERR420348	Deep-sea-water	-178.927	87.5856	1905
ERR420353	Deep-sea-water	-178.927	87.5856	2389
ERR420354	Deep-sea-water	-178.927	87.5856	2389
ERR694153	Deep-sea-water	-178.927	87.5856	3902
ERR694154	Deep-sea-water	-178.927	87.5856	3902
ERR694165	Mariana-trench-sediment	141.689	11.228	9150
ERR694166	Mariana-trench-sediment	141.799	10.924	7061
ERR694167	Mariana-trench-sediment	141.799	10.924	7061
ERR694168	Mariana-trench-sediment	141.799	10.924	7061
ERR694169	Mariana-trench-sediment	141.799	10.924	7061
ERR694170	Mariana-trench-sediment	142.073	11.091	7850
ERR694171	Mariana-trench-sediment	142.073	11.091	7850
ERR694172	Mariana-trench-sediment	141.812	11.195	8638
ERR694173	Mariana-trench-sediment	141.812	11.195	8638
ERR694174	Mariana-trench-sediment	141.812	11.195	8638
ERR694175	Mariana-trench-sediment	142.191	11.325	10908
ERR2021509	Mariana-trench-sediment	142.191	11.325	10908
ERR2021513	Mariana-trench-sediment	142.191	11.325	10908
SRR6439370	Mariana-trench-sediment	142.189	11.325	10911
SRR6439371	Mariana-trench-sediment	142.189	11.325	10911
SRR6439372	Mariana-trench-sediment	142.189	11.325	10911
SRR3724188	Mariana-trench-sediment	142.189	11.325	10911
ERR3130426	Mariana-trench-sediment	142.189	11.325	10911
ERR3130423	Mariana-trench-sediment	142.191	11.325	10908
ERR2168915	Mariana-trench-sediment	142.191	11.325	10908
ERR2168916	Mariana-trench-sediment	142.191	11.325	10908
ERR2168917	Mariana-trench-sediment	142.191	11.325	10908
ERR2168918	Mariana-trench-sediment	142.194	11.327	10909
ERR2168919	Mariana-trench-sediment	142.194	11.327	10909
ERR2168920	Mariana-trench-sediment	142.194	11.327	10909
ERR2168921	Mariana-trench-sediment	142.194	11.327	10909
ERR2168922	Mariana-trench-sediment	142.202	11.328	10953
ERR2168923	Mariana-trench-sediment	142.202	11.328	10953
ERR2168924	Mariana-trench-sediment	142.202	11.328	10953
ERR2168925	Mariana-trench-sediment	142.202	11.328	10953
ERR2168926	Mariana-trench-sediment	141.873	11.553	7082
ERR2168927	Mariana-trench-sediment	141.873	11.553	7082
ERR2168928	Mariana-trench-sediment	142.228	11.602	7143
ERR2168955	Mariana-trench-sediment	142.228	11.602	7143
ERR2168956	Mariana-trench-sediment	141.976	11.764	5400
ERR2168957	Mariana-trench-sediment	141.976	11.764	5400
ERR2168958	Mariana-trench-sediment	142.117	11.801	5533
ERR2168959	Mariana-trench-sediment	142.117	11.801	5533
ERR2168960	Mariana-trench-sediment	142.117	11.801	5533
ERR2168961	Mariana-trench-sediment	142.117	11.801	5533
ERR2168962	Mariana-trench-sediment	138.66	9.86	6578
ERR2168963	Mariana-trench-sediment	138.66	9.86	6578
ERR2168964	Mariana-trench-sediment	138.66	9.86	6578
ERR694155	Mariana-trench-water-column	142.6	11.37	10905
ERR694156	Mariana-trench-water-column	142.26	11.07	7344
ERR694157	Mariana-trench-water-column	142.24	11.14	8563
ERR694158	Mariana-trench-water-column	142.23	11.2	9235
ERR694159	Mariana-trench-water-column	142.22	11.33	10898
ERR694160	Mariana-trench-water-column	142.2	11.33	10875
ERR694161	Mariana-trench-water-column	142.18	11.33	10894
ERR694162	Mariana-trench-water-column	142.22	11.34	10901
ERR694163	Mariana-trench-water-column	142.21	11.34	10884
ERR694164	Mariana-trench-water-column	142.21	11.34	10877

## Sheet: Sheet2
Data S1 Sampling information and DNA content for all samples used in this study.
Sample ID	Trench	Longtitude (°S)	Latitude (°W)	Depth (m)
Diamantina_Trench_FDZ157_6204.5_0-2cm	Diamantina	103.739	-33.8709	6204.5
Diamantina_Trench_FDZ157_6204.5_16-18cm	Diamantina	103.739	-33.8709	6204.5
Diamantina_Trench_FDZ157_6204.5_24-26cm	Diamantina	103.739	-33.8709	6204.5
Diamantina_Trench_FDZ157_6204.5_2-4cm	Diamantina	103.739	-33.8709	6204.5
Diamantina_Trench_FDZ157_6204.5_32-34cm	Diamantina	103.739	-33.8709	6204.5
Diamantina_Trench_FDZ157_6204.5_4-6cm	Diamantina	103.739	-33.8709	6204.5
Diamantina_Trench_FDZ157_6204.5_8-10cm	Diamantina	103.739	-33.8709	6204.5
Diamantina_Trench_FDZ159_7002.1_0-2cm	Diamantina	101.363	-33.62016	7002.1
Diamantina_Trench_FDZ159_7002.1_2-4cm	Diamantina	101.363	-33.62016	7002.1
Diamantina_Trench_FDZ159_7002.1_8-10cm	Diamantina	101.363	-33.62016	7002.1
Diamantina_Trench_FDZ160_6527_0-2cm	Diamantina	101.445	-33.2286	6527
Diamantina_Trench_FDZ160_6527_2-4cm	Diamantina	101.445	-33.2286	6527
Diamantina_Trench_FDZ160_6527_4-6cm	Diamantina	101.445	-33.2286	6527
Diamantina_Trench_FDZ161_7003.3_0-2cm	Diamantina	101.358	-33.62054	7003.3
Diamantina_Trench_FDZ161_7003.3_2-4cm	Diamantina	101.358	-33.62054	7003.3
Diamantina_Trench_FDZ161_7003.3_4-6cm	Diamantina	101.358	-33.62054	7003.3
Diamantina_Trench_FDZ164_6792_0-2cm	Diamantina	101.256	-33.43538	6792
Diamantina_Trench_FDZ164_6792_2-4cm	Diamantina	101.256	-33.43538	6792
Diamantina_Trench_FDZ164_6792_4-6cm	Diamantina	101.256	-33.43538	6792
Diamantina_Trench_FDZ164_6792_8-10cm	Diamantina	101.256	-33.43538	6792
Diamantina_Trench_FDZ165_6724.7_0-2cm	Diamantina	101.424	-33.37185	6724.7
Diamantina_Trench_FDZ165_6724.7_2-4cm	Diamantina	101.424	-33.37185	6724.7
Diamantina_Trench_FDZ165_6724.7_4-6cm	Diamantina	101.424	-33.37185	6724.7
Diamantina_Trench_FDZ167_5953_0-2cm	Diamantina	100.652	-33.16756	5953
Diamantina_Trench_FDZ167_5953_16-18cm	Diamantina	100.652	-33.16756	5953
Diamantina_Trench_FDZ167_5953_2-4cm	Diamantina	100.652	-33.16756	5953
Diamantina_Trench_FDZ167_5953_4-6cm	Diamantina	100.652	-33.16756	5953
Diamantina_Trench_FDZ167_5953_8-10cm	Diamantina	100.652	-33.16756	5953
Diamantina_Trench_FDZ168_5878.6_0-2cm	Diamantina	100.281	-33.05833	5878.6
Diamantina_Trench_FDZ168_5878.6_16-18cm	Diamantina	100.281	-33.05833	5878.6
Diamantina_Trench_FDZ168_5878.6_2-4cm	Diamantina	100.281	-33.05833	5878.6
Diamantina_Trench_FDZ168_5878.6_4-6cm	Diamantina	100.281	-33.05833	5878.6
Diamantina_Trench_FDZ168_5878.6_8-10cm	Diamantina	100.281	-33.05833	5878.6
Diamantina_Trench_FDZ169_5154_0-2cm	Diamantina	99.4193	-32.6881	5154
Diamantina_Trench_FDZ169_5154_4-6cm	Diamantina	99.4193	-32.6881	5154
Diamantina_Trench_FDZ171_5321.5_0-2cm	Diamantina	95.2768	-32.3419	5321.5
Diamantina_Trench_FDZ171_5321.5_24-26cm	Diamantina	95.2768	-32.3419	5321.5
Diamantina_Trench_FDZ171_5321.5_2-4cm	Diamantina	95.2768	-32.3419	5321.5
Diamantina_Trench_FDZ171_5321.5_4-6cm	Diamantina	95.2768	-32.3419	5321.5
Diamantina_Trench_FDZ171_5321.5_8-10cm	Diamantina	95.2768	-32.3419	5321.5
Diamantina_Trench_FDZ174_5660_0-2cm	Diamantina	97.265	-32.7811	5660
Diamantina_Trench_FDZ174_5660_2-4cm	Diamantina	97.265	-32.7811	5660
Diamantina_Trench_FDZ174_5660_4-6cm	Diamantina	97.265	-32.7811	5660
Diamantina_Trench_FDZ175_3059.5_2-4cm	Diamantina	97.5325	-32.6747	3059.5
Diamantina_Trench_FDZ176_5333.2_0-2cm	Diamantina	97.7319	-32.5836	5333.2
Diamantina_Trench_FDZ178_5677_0-2cm	Diamantina	98.5768	-32.7188	5677
Diamantina_Trench_FDZ178_5677_2-4cm	Diamantina	98.5768	-32.7188	5677
Diamantina_Trench_FDZ178_5677_4-6cm	Diamantina	98.5768	-32.7188	5677
Diamantina_Trench_FDZ179_5135_24-26cm	Diamantina	99.4404	-32.7256	5135
Diamantina_Trench_FDZ179_5135_2-4cm	Diamantina	99.4404	-32.7256	5135
Diamantina_Trench_FDZ180_6607.1_0-2cm	Diamantina	101.523	-34.1252	6607.1
Diamantina_Trench_FDZ180_6607.1_2-4cm	Diamantina	101.523	-34.1252	6607.1
Diamantina_Trench_FDZ180_6607.1_4-6cm	Diamantina	101.523	-34.1252	6607.1
Diamantina_Trench_FDZ180_6607.1_8-10cm	Diamantina	101.523	-34.1252	6607.1
Diamantina_Trench_FDZ181_6614_0-2cm	Diamantina	102.506	-35.2109	6614
Diamantina_Trench_FDZ181_6614_2-4cm	Diamantina	102.506	-35.2109	6614
Diamantina_Trench_FDZ181_6614_4-6cm	Diamantina	102.506	-35.2109	6614
Diamantina_Trench_FDZ181_6614_8-10cm	Diamantina	102.506	-35.2109	6614
Diamantina_Trench_FDZ182_6900_0-2cm	Diamantina	102.506	-35.2109	6900
Diamantina_Trench_FDZ182_6900_2-4cm	Diamantina	102.506	-35.2109	6900
Diamantina_Trench_FDZ182_6900_4-6cm	Diamantina	102.506	-35.2109	6900
Diamantina_Trench_FDZ182_6900_8-10cm	Diamantina	102.506	-35.2109	6900
Diamantina_Trench_FDZ183_6552.5_0-2cm	Diamantina	101.856	-34.3894	6552.5
Diamantina_Trench_FDZ183_6552.5_2-4cm	Diamantina	101.856	-34.3894	6552.5
Diamantina_Trench_FDZ183_6552.5_4-6cm	Diamantina	101.856	-34.3894	6552.5
Diamantina_Trench_FDZ183_6552.5_8-10cm	Diamantina	101.856	-34.3894	6552.5
Diamantina_Trench_FDZ184_6528.5_0-2cm	Diamantina	100.654	-33.9771	6528.5
Diamantina_Trench_FDZ184_6528.5_2-4cm	Diamantina	100.654	-33.9771	6528.5
Diamantina_Trench_FDZ184_6528.5_4-6cm	Diamantina	100.654	-33.9771	6528.5
Diamantina_Trench_FDZ185_6599_0-2cm	Diamantina	95.88	-35.6201	6599
Diamantina_Trench_FDZ185_6599_16-18cm	Diamantina	95.88	-35.6201	6599
Diamantina_Trench_FDZ185_6599_24-26cm	Diamantina	95.88	-35.6201	6599
Diamantina_Trench_FDZ185_6599_2-4cm	Diamantina	95.88	-35.6201	6599
Diamantina_Trench_FDZ185_6599_30-32cm	Diamantina	95.88	-35.6201	6599
Diamantina_Trench_FDZ185_6599_4-6cm	Diamantina	95.88	-35.6201	6599
Diamantina_Trench_FDZ185_6599_8-10cm	Diamantina	95.88	-35.6201	6599
Diamantina_Trench_FDZ186_6573.9_0-2cm	Diamantina	105.192	-35.8286	6573.9
Diamantina_Trench_FDZ186_6573.9_2-4cm	Diamantina	105.192	-35.8286	6573.9
Diamantina_Trench_FDZ186_6573.9_4-6cm	Diamantina	105.192	-35.8286	6573.9
Diamantina_Trench_FDZ186_6573.9_8-10cm	Diamantina	105.192	-35.8286	6573.9
Diamantina_Trench_FDZ187_6349.4_0-2cm	Diamantina	106.158	-36.0528	6349.4
Diamantina_Trench_FDZ187_6349.4_24-26cm	Diamantina	106.158	-36.0528	6349.4
Diamantina_Trench_FDZ187_6349.4_2-4cm	Diamantina	106.158	-36.0528	6349.4
Diamantina_Trench_FDZ187_6349.4_4-6cm	Diamantina	106.158	-36.0528	6349.4
Diamantina_Trench_FDZ187_6349.4_8-10cm	Diamantina	106.158	-36.0528	6349.4
Kermadec_Trench_FDZ126_6033_0-2cm	Kermadec	-177.099	-30.5713	6033
Kermadec_Trench_FDZ126_6033_16-18cm	Kermadec	-177.099	-30.5713	6033
Kermadec_Trench_FDZ126_6033_24-26cm	Kermadec	-177.099	-30.5713	6033
Kermadec_Trench_FDZ126_6033_2-4cm	Kermadec	-177.099	-30.5713	6033
Kermadec_Trench_FDZ126_6033_4-6cm	Kermadec	-177.099	-30.5713	6033
Kermadec_Trench_FDZ126_6033_8-10cm	Kermadec	-177.099	-30.5713	6033
Kermadec_Trench_FDZ127_7600_0-2cm	Kermadec	-176.909	-30.689	7600
Kermadec_Trench_FDZ127_7600_16-18cm	Kermadec	-176.909	-30.689	7600
Kermadec_Trench_FDZ127_7600_24-26cm	Kermadec	-176.909	-30.689	7600
Kermadec_Trench_FDZ127_7600_2-4cm	Kermadec	-176.909	-30.689	7600
Kermadec_Trench_FDZ127_7600_4-6cm	Kermadec	-176.909	-30.689	7600
Kermadec_Trench_FDZ127_7600_8-10cm	Kermadec	-176.909	-30.689	7600
Kermadec_Trench_FDZ128_5825_0-2cm	Kermadec	-176.049	-31.0691	5825
Kermadec_Trench_FDZ128_5825_16-18cm	Kermadec	-176.049	-31.0691	5825
Kermadec_Trench_FDZ128_5825_24-26cm	Kermadec	-176.049	-31.0691	5825
Kermadec_Trench_FDZ128_5825_2-4cm	Kermadec	-176.049	-31.0691	5825
Kermadec_Trench_FDZ128_5825_4-6cm	Kermadec	-176.049	-31.0691	5825
Kermadec_Trench_FDZ128_5825_8-10cm	Kermadec	-176.049	-31.0691	5825
Kermadec_Trench_FDZ129_10100_0-2cm	Kermadec	-177.301	-31.9428	10100
Kermadec_Trench_FDZ129_10100_14-16cm	Kermadec	-177.301	-31.9428	10100
Kermadec_Trench_FDZ129_10100_4-6cm	Kermadec	-177.301	-31.9428	10100
Kermadec_Trench_FDZ129_10100_8-10cm	Kermadec	-177.301	-31.9428	10100
Kermadec_Trench_FDZ130_5861_0-2cm	Kermadec	-178.042	-32.4504	5861
Kermadec_Trench_FDZ130_5861_16-18cm	Kermadec	-178.042	-32.4504	5861
Kermadec_Trench_FDZ130_5861_24-26cm	Kermadec	-178.042	-32.4504	5861
Kermadec_Trench_FDZ130_5861_2-4cm	Kermadec	-178.042	-32.4504	5861
Kermadec_Trench_FDZ130_5861_32-34cm	Kermadec	-178.042	-32.4504	5861
Kermadec_Trench_FDZ130_5861_38-40cm	Kermadec	-178.042	-32.4504	5861
Kermadec_Trench_FDZ130_5861_4-6cm	Kermadec	-178.042	-32.4504	5861
Kermadec_Trench_FDZ130_5861_8-10cm	Kermadec	-178.042	-32.4504	5861
Kermadec_Trench_FDZ131_6525_0-2cm	Kermadec	-176.25	-28.915	6525
Kermadec_Trench_FDZ131_6525_16-18cm	Kermadec	-176.25	-28.915	6525
Kermadec_Trench_FDZ131_6525_24-26cm	Kermadec	-176.25	-28.915	6525
Kermadec_Trench_FDZ131_6525_2-4cm	Kermadec	-176.25	-28.915	6525
Kermadec_Trench_FDZ131_6525_28-30cm	Kermadec	-176.25	-28.915	6525
Kermadec_Trench_FDZ131_6525_4-6cm	Kermadec	-176.25	-28.915	6525
Kermadec_Trench_FDZ131_6525_8-10cm	Kermadec	-176.25	-28.915	6525
Kermadec_Trench_FDZ132_8922_0-2cm	Kermadec	-176.101	-28.9291	8922
Kermadec_Trench_FDZ132_8922_24-26cm	Kermadec	-176.101	-28.9291	8922
Kermadec_Trench_FDZ132_8922_2-4cm	Kermadec	-176.101	-28.9291	8922
Kermadec_Trench_FDZ132_8922_4-6cm	Kermadec	-176.101	-28.9291	8922
Kermadec_Trench_FDZ132_8922_8-10cm	Kermadec	-176.101	-28.9291	8922
Kermadec_Trench_FDZ134_9415_0-2cm	Kermadec	-175.977	-28.6883	9415
Kermadec_Trench_FDZ134_9415_16-18cm	Kermadec	-175.977	-28.6883	9415
Kermadec_Trench_FDZ134_9415_24-26cm	Kermadec	-175.977	-28.6883	9415
Kermadec_Trench_FDZ134_9415_28-30cm	Kermadec	-175.977	-28.6883	9415
Kermadec_Trench_FDZ135_9500_0-2cm	Kermadec	-176.65	-30.3766	9500
Kermadec_Trench_FDZ135_9500_2-4cm	Kermadec	-176.65	-30.3766	9500
Kermadec_Trench_FDZ135_9500_30-32cm	Kermadec	-176.65	-30.3766	9500
Kermadec_Trench_FDZ135_9500_4-6cm	Kermadec	-176.65	-30.3766	9500
Kermadec_Trench_FDZ137_8100_0-2cm	Kermadec	-175.993	-28.4012	8100
Kermadec_Trench_FDZ137_8100_16-18cm	Kermadec	-175.993	-28.4012	8100
Kermadec_Trench_FDZ137_8100_24-26cm	Kermadec	-175.993	-28.4012	8100
Kermadec_Trench_FDZ137_8100_2-4cm	Kermadec	-175.993	-28.4012	8100
Kermadec_Trench_FDZ137_8100_4-6cm	Kermadec	-175.993	-28.4012	8100
Kermadec_Trench_FDZ137_8100_8-10cm	Kermadec	-175.993	-28.4012	8100
Kermadec_Trench_FDZ138_9100_0-2cm	Kermadec	-175.636	-27.536	9100
Kermadec_Trench_FDZ138_9100_16-18cm	Kermadec	-175.636	-27.536	9100
Kermadec_Trench_FDZ138_9100_2-4cm	Kermadec	-175.636	-27.536	9100
Kermadec_Trench_FDZ138_9100_32-34cm	Kermadec	-175.636	-27.536	9100
Kermadec_Trench_FDZ138_9100_4-6cm	Kermadec	-175.636	-27.536	9100
Kermadec_Trench_FDZ138_9100_8-10cm	Kermadec	-175.636	-27.536	9100
Kermadec_Trench_FDZ139_7407_0-2cm	Kermadec	-175.912	-27.9732	7407
Kermadec_Trench_FDZ139_7407_16-18cm	Kermadec	-175.912	-27.9732	7407
Kermadec_Trench_FDZ139_7407_24-26cm	Kermadec	-175.912	-27.9732	7407
Kermadec_Trench_FDZ139_7407_2-4cm	Kermadec	-175.912	-27.9732	7407
Kermadec_Trench_FDZ139_7407_38-40cm	Kermadec	-175.912	-27.9732	7407
Kermadec_Trench_FDZ139_7407_4-6cm	Kermadec	-175.912	-27.9732	7407
Kermadec_Trench_FDZ139_7407_8-10cm	Kermadec	-175.912	-27.9732	7407
Kermadec_Trench_FDZ140_7800_0-2cm	Kermadec	-175.919	-29.3709	7800
Kermadec_Trench_FDZ140_7800_16-18cm	Kermadec	-175.919	-29.3709	7800
Kermadec_Trench_FDZ140_7800_2-4cm	Kermadec	-175.919	-29.3709	7800
Kermadec_Trench_FDZ140_7800_4-6cm	Kermadec	-175.919	-29.3709	7800
Kermadec_Trench_FDZ140_7800_8-10cm	Kermadec	-175.919	-29.3709	7800
Kermadec_Trench_FDZ142_6471_0-2cm	Kermadec	-179.003	-35.5691	6471
Kermadec_Trench_FDZ142_6471_24-26cm	Kermadec	-179.003	-35.5691	6471
Kermadec_Trench_FDZ142_6471_2-4cm	Kermadec	-179.003	-35.5691	6471
Kermadec_Trench_FDZ142_6471_32-34cm	Kermadec	-179.003	-35.5691	6471
Kermadec_Trench_FDZ142_6471_4-6cm	Kermadec	-179.003	-35.5691	6471
Kermadec_Trench_FDZ143_8081_0-2cm	Kermadec	-178.173	-34.345	8081
Kermadec_Trench_FDZ143_8081_16-18cm	Kermadec	-178.173	-34.345	8081
Kermadec_Trench_FDZ143_8081_2-4cm	Kermadec	-178.173	-34.345	8081
Kermadec_Trench_FDZ143_8081_4-6cm	Kermadec	-178.173	-34.345	8081
Kermadec_Trench_FDZ143_8081_8-10cm	Kermadec	-178.173	-34.345	8081
Kermadec_Trench_FDZ147_9231.6_0-2cm	Kermadec	-176.453	-29.9604	9231.6
Kermadec_Trench_FDZ147_9231.6_16-18cm	Kermadec	-176.453	-29.9604	9231.6
Kermadec_Trench_FDZ147_9231.6_2-4cm	Kermadec	-176.453	-29.9604	9231.6
Kermadec_Trench_FDZ147_9231.6_28-30cm	Kermadec	-176.453	-29.9604	9231.6
Kermadec_Trench_FDZ147_9231.6_4-6cm	Kermadec	-176.453	-29.9604	9231.6
Kermadec_Trench_FDZ147_9231.6_8-10cm	Kermadec	-176.453	-29.9604	9231.6
Kermadec_Trench_FDZ148_6389.5_0-2cm	Kermadec	-176.309	-29.1106	6389.5
Kermadec_Trench_FDZ148_6389.5_16-18cm	Kermadec	-176.309	-29.1106	6389.5
Kermadec_Trench_FDZ148_6389.5_24-26cm	Kermadec	-176.309	-29.1106	6389.5
Kermadec_Trench_FDZ148_6389.5_2-4cm	Kermadec	-176.309	-29.1106	6389.5
Kermadec_Trench_FDZ148_6389.5_32-34cm	Kermadec	-176.309	-29.1106	6389.5
Kermadec_Trench_FDZ148_6389.5_36-38cm	Kermadec	-176.309	-29.1106	6389.5
Kermadec_Trench_FDZ148_6389.5_4-6cm	Kermadec	-176.309	-29.1106	6389.5
Kermadec_Trench_FDZ148_6389.5_8-10cm	Kermadec	-176.309	-29.1106	6389.5
Kermadec_Trench_FDZ149_9286_0-2cm	Kermadec	-175.974	-28.6243	9286
Kermadec_Trench_FDZ149_9286_16-18cm	Kermadec	-175.974	-28.6243	9286
Kermadec_Trench_FDZ149_9286_24-26cm	Kermadec	-175.974	-28.6243	9286
Kermadec_Trench_FDZ149_9286_2-4cm	Kermadec	-175.974	-28.6243	9286
Kermadec_Trench_FDZ149_9286_4-6cm	Kermadec	-175.974	-28.6243	9286
Kermadec_Trench_FDZ149_9286_8-10cm	Kermadec	-175.974	-28.6243	9286
Kermadec_Trench_FDZ151_2311_0-2cm	Kermadec	-178.151	-27.046	2311
Kermadec_Trench_FDZ152_6969_0-2cm	Kermadec	-178.152	-34.2276	6969
Kermadec_Trench_FDZ152_6969_16-18cm	Kermadec	-178.152	-34.2276	6969
Kermadec_Trench_FDZ152_6969_24-26cm	Kermadec	-178.152	-34.2276	6969
Kermadec_Trench_FDZ152_6969_2-4cm	Kermadec	-178.152	-34.2276	6969
Kermadec_Trench_FDZ152_6969_4-6cm	Kermadec	-178.152	-34.2276	6969
Kermadec_Trench_FDZ152_6969_8-10cm	Kermadec	-178.152	-34.2276	6969
Kermadec_Trench_FDZ153_5383_0-2cm	Kermadec	-179.473	-36.7429	5383
Kermadec_Trench_FDZ153_5383_16-18cm	Kermadec	-179.473	-36.7429	5383
Kermadec_Trench_FDZ153_5383_24-26cm	Kermadec	-179.473	-36.7429	5383
Kermadec_Trench_FDZ153_5383_2-4cm	Kermadec	-179.473	-36.7429	5383
Kermadec_Trench_FDZ153_5383_32-34cm	Kermadec	-179.473	-36.7429	5383
Kermadec_Trench_FDZ153_5383_4-6cm	Kermadec	-179.473	-36.7429	5383
Kermadec_Trench_FDZ153_5383_8-10cm	Kermadec	-179.473	-36.7429	5383
Kermadec_Trench_FDZ154_9639_0-2cm	Kermadec	-175.663	-27.4976	9639
Kermadec_Trench_FDZ154_9639_16-18cm	Kermadec	-175.663	-27.4976	9639
Kermadec_Trench_FDZ154_9639_24-26cm	Kermadec	-175.663	-27.4976	9639
Kermadec_Trench_FDZ154_9639_2-4cm	Kermadec	-175.663	-27.4976	9639
Kermadec_Trench_FDZ154_9639_30-32cm	Kermadec	-175.663	-27.4976	9639
Kermadec_Trench_FDZ154_9639_4-6cm	Kermadec	-175.663	-27.4976	9639
Kermadec_Trench_FDZ154_9639_8-10cm	Kermadec	-175.663	-27.4976	9639
Kermadec_Trench_FDZ156_9165_0-2cm	Kermadec	-177.194	-31.754	9165
Kermadec_Trench_FDZ156_9165_16-18cm	Kermadec	-177.194	-31.754	9165
Kermadec_Trench_FDZ156_9165_24-26cm	Kermadec	-177.194	-31.754	9165
Kermadec_Trench_FDZ156_9165_2-4cm	Kermadec	-177.194	-31.754	9165
Kermadec_Trench_FDZ156_9165_32-34cm	Kermadec	-177.194	-31.754	9165
Kermadec_Trench_FDZ156_9165_36-38cm	Kermadec	-177.194	-31.754	9165
Kermadec_Trench_FDZ156_9165_4-6cm	Kermadec	-177.194	-31.754	9165
Kermadec_Trench_FDZ156_9165_8-10cm	Kermadec	-177.194	-31.754	9165
Mariana_Trench_SRR12822926_9150_0-3cm	Mariana	141.689	11.228	9150
Mariana_Trench_SRR12883922_8638_44-46cm	Mariana	141.812	11.195	8638
Mariana_Trench_SRR12883923_8638_36-38cm	Mariana	141.812	11.195	8638
Mariana_Trench_SRR12883924_8638_0-2cm	Mariana	141.812	11.195	8638
Mariana_Trench_SRR12883926_10908_18-21cm	Mariana	142.191	11.325	10908
Mariana_Trench_SRR12883927_10908_12-15cm	Mariana	142.191	11.325	10908
Mariana_Trench_SRR12883928_10908_6-9cm	Mariana	142.191	11.325	10908
Mariana_Trench_SRR12886460_7061_38-40cm	Mariana	141.799	10.924	7061
Mariana_Trench_SRR12886461_7061_28-30cm	Mariana	141.799	10.924	7061
Mariana_Trench_SRR12886462_7061_8-10cm	Mariana	141.799	10.924	7061
Mariana_Trench_SRR12886463_7061_0-2cm	Mariana	141.799	10.924	7061
Mariana_Trench_SRR12886464_7143_16-18cm	Mariana	142.228	11.602	7143
Mariana_Trench_SRR12886465_7143_2-4cm	Mariana	142.228	11.602	7143
Mariana_Trench_SRR12886642_10953_18-21cm	Mariana	142.202	11.328	10953
Mariana_Trench_SRR12886643_10953_12-15cm	Mariana	142.202	11.328	10953
Mariana_Trench_SRR12886644_10953_6-9cm	Mariana	142.202	11.328	10953
Mariana_Trench_SRR12886645_10953_0-3cm	Mariana	142.202	11.328	10953
Mariana_Trench_SRR12887234_10911_18-20cm	Mariana	142.189	11.325	10911
Mariana_Trench_SRR12887235_10911_12-14cm	Mariana	142.189	11.325	10911
Mariana_Trench_SRR12887236_10911_6-8cm	Mariana	142.189	11.325	10911
Mariana_Trench_SRR12887237_10911_4-6cm	Mariana	142.189	11.325	10911
Mariana_Trench_SRR12887238_10911_0-2cm	Mariana	142.189	11.325	10911
Mariana_Trench_SRR12887795_10908_18-21cm	Mariana	142.191	11.325	10908
Mariana_Trench_SRR12887796_10908_12-15cm	Mariana	142.191	11.325	10908
Mariana_Trench_SRR12887797_10908_6-9cm	Mariana	142.191	11.325	10908
Mariana_Trench_SRR12887798_10908_0-3cm	Mariana	142.191	11.325	10908
Mariana_Trench_SRR12888148_10909_18-21cm	Mariana	142.194	11.327	10909
Mariana_Trench_SRR12888149_10909_12-15cm	Mariana	142.194	11.327	10909
Mariana_Trench_SRR12888150_10909_6-9cm	Mariana	142.194	11.327	10909
Mariana_Trench_SRR12888151_10909_0-3cm	Mariana	142.194	11.327	10909
Mariana_Trench_SRR12893483_5533_24-26cm	Mariana	142.117	11.801	5533
Mariana_Trench_SRR12893484_5533_4-6cm	Mariana	142.117	11.801	5533
Mariana_Trench_SRR12893485_5533_4-6cm	Mariana	142.117	11.801	5533
Mariana_Trench_SRR12893486_5533_0-2cm	Mariana	142.117	11.801	5533
Mariana_Trench_SRR12894080_7082_0-3cm	Mariana	141.873	11.553	7082
Mariana_Trench_SRR12894081_7082_0-3cm	Mariana	141.873	11.553	7082
Mariana_Trench_SRR12894171_5400_28-30cm	Mariana	141.976	11.764	5400
Mariana_Trench_SRR12894172_5400_8-10cm	Mariana	141.976	11.764	5400
Mariana_Trench_SRR13077601_7850_0-3cm	Mariana	142.073	11.091	7850
Mariana_Trench_SRR13077602_7850_0-3cm	Mariana	142.073	11.091	7850
Yap_Trench_SRR7467837_6578_0-2cm	Yap	138.66	9.86	6578
Yap_Trench_SRR7467839_4435_0-2cm	Yap	138.39	9.9	4435
Yap_Trench_SRR7467840_4568_0-5cm	Yap	138.82	9.65	4568
Yap_Trench_SRR7750100_4435_0-2cm	Yap	138.39	9.9	4435
